# Supplementary material for: 3,5-Bis[1-acetyl-5-(4-chloro­phen­yl)-4,5-dihydro-1H-pyrazol-3-yl]-2,6-dimethyl­pyridine
Source: Acta Crystallogr Sect E Struct Rep Online. 2008 Aug 6;64(Pt 9):o1700. doi: 10.1107/S1600536808023921 (PMC2960675; doi:10.1107/S1600536808023921)
Supplement: Supplementary file 1 [file e-64-o1700-sup1.cif]

##############################################################################
###                                                                        ###
###        Electronic paper (Acta Crystallographica Section E)             ###
###                                                                        ###
##############################################################################
#                                                                            #
# This CIF contains the data in a paper accepted for publication in Acta     #
# Crystallographica Section E. It conforms to the requirements of Notes      #
# for Authors for Section E, and has been peer reviewed under the auspices   #
# of the IUCr Commission on Journals.                                        #
#                                                                            #
# Full details of the Crystallographic Information File format               #
# are given in the paper "The Crystallographic Information File (CIF):       #
# a New Standard Archive File for Crystallography" by S. R. Hall, F. H.      #
# Allen and I. D. Brown [Acta Cryst. (1991), A47, 655-685].                  #
#                                                                            #
# The current version of the core CIF dictionary is obtainable from          #
# ftp://ftp.iucr.org/pub/cif_core.dic. The current version number is 2.4.    #
#                                                                            #
# Software is freely available for graphical display of the structure(s) in  #
# this CIF.  For information consult the CIF home page http://www.iucr.org/  #
# cif/home.html                                                              #
#                                                                            #
# This file may be used for bona fide research purposes within the           #
# scientific community so long as proper attribution is given to the journal # 
# article from which it was obtained.                                        #
#                                                                            #
##############################################################################
                                             
data_I
_audit_creation_method     SHELXL-97
_chemical_name_systematic
;
3,5-Bis[1-acetyl-5-(4-chlorophenyl)-4,5-dihydro-1H-pyrazol-3-yl]-
2,6-dimethylpyridine
;
_chemical_name_common     ?
_chemical_formula_moiety     'C29 H27 Cl2 N5 O2'
_chemical_formula_sum     'C29 H27 Cl2 N5 O2'
_chemical_formula_iupac     'C29 H27 Cl2 N5 O2'
_chemical_formula_weight     548.46
_chemical_melting_point     ?
_chemical_melting_point_gt     547
_chemical_melting_point_lt     549
_symmetry_cell_setting     Monoclinic
_symmetry_space_group_name_H-M     'P 21'
_symmetry_space_group_name_Hall     'P 2yb'
loop_
    _symmetry_equiv_pos_as_xyz
    'x, y, z'
    '-x, y+1/2, -z'
_cell_length_a     12.345(3)
_cell_length_b     9.6763(19)
_cell_length_c     13.268(3)
_cell_angle_alpha     90.00
_cell_angle_beta     115.00(3)
_cell_angle_gamma     90.00
_cell_volume     1436.4(5)
_cell_formula_units_Z     2
_cell_measurement_reflns_used     2029
_cell_measurement_theta_min     2.71
_cell_measurement_theta_max     20.64
_cell_measurement_temperature     296(2)
_exptl_crystal_description     block
_exptl_crystal_colour     colorless
_exptl_crystal_size_max     0.30
_exptl_crystal_size_mid     0.20
_exptl_crystal_size_min     0.20
_exptl_crystal_density_diffrn     1.268
_exptl_crystal_density_meas     ?
_exptl_crystal_density_method     'not measured'
_exptl_crystal_F_000     572
_exptl_absorpt_coefficient_mu     0.260
_exptl_absorpt_correction_type     multi-scan
_exptl_absorpt_process_details     '(SADABS; Sheldrick, 1996)'
_exptl_absorpt_correction_T_min     0.9260
_exptl_absorpt_correction_T_max     0.9498
_exptl_special_details
;
;
_diffrn_ambient_temperature     173(2)
_diffrn_radiation_type     MoK\a
_diffrn_radiation_wavelength     0.71073
_diffrn_radiation_source     'fine-focus sealed tube'
_diffrn_radiation_monochromator     graphite
_diffrn_measurement_device_type     'Bruker SMART CCD area-detector'
_diffrn_measurement_method     \w
_diffrn_detector_area_resol_mean     ?
_diffrn_reflns_number     7509
_diffrn_reflns_av_R_equivalents     0.0271
_diffrn_reflns_av_sigmaI/netI     0.0526
_diffrn_reflns_theta_min     2.70
_diffrn_reflns_theta_max     25.03
_diffrn_reflns_theta_full     25.03
_diffrn_measured_fraction_theta_max     0.997
_diffrn_measured_fraction_theta_full     0.997
_diffrn_reflns_limit_h_min     -14
_diffrn_reflns_limit_h_max     14
_diffrn_reflns_limit_k_min     -5
_diffrn_reflns_limit_k_max     11
_diffrn_reflns_limit_l_min     -15
_diffrn_reflns_limit_l_max     15
_diffrn_standards_number     0
_diffrn_standards_interval_count     0
_diffrn_standards_interval_time     0
_diffrn_standards_decay_%     ?
_refine_special_details
;
Refinement of <i>F</i>^2^ against ALL reflections. The weighted <i>R</i>-factor
<i>wR</i> and goodness of fit <i>S</i> are based on <i>F</i>^2^, conventional
<i>R</i>-factors <i>R</i> are based on <i>F</i>, with <i>F</i> set to zero for
negative <i>F</i>^2^. The threshold expression of <i>F</i>^2^ >
\s(<i>F</i>^2^) is used only for calculating <i>R</i>-factors(gt) <i>etc</i>.
and is not relevant to the choice of reflections for refinement.
<i>R</i>-factors based on <i>F</i>^2^ are statistically about twice as large
as those based on <i>F</i>, and <i>R</i>- factors based on ALL data will be
even larger.
;
_reflns_number_total     3736
_reflns_number_gt     2520
_reflns_threshold_expression     I>2\s(I)
_refine_ls_structure_factor_coef     Fsqd
_refine_ls_matrix_type     full
_refine_ls_R_factor_all     0.0595
_refine_ls_R_factor_gt     0.0364
_refine_ls_wR_factor_gt     0.0688
_refine_ls_wR_factor_ref     0.0773
_refine_ls_goodness_of_fit_ref     0.911
_refine_ls_restrained_S_all     0.911
_refine_ls_number_reflns     3736
_refine_ls_number_parameters     344
_refine_ls_number_restraints     1
_refine_ls_hydrogen_treatment     constr
_refine_ls_weighting_scheme     calc
_refine_ls_weighting_details
                 'calc w=1/[\s^2^(Fo^2^)+(0.0287P)^2^] where P=(Fo^2^+2Fc^2^)/3'
_atom_sites_solution_hydrogens     geom
_atom_sites_solution_primary     direct
_atom_sites_solution_secondary     difmap
_refine_ls_shift/su_max     0.000
_refine_ls_shift/su_mean     0.000
_refine_diff_density_max     0.136
_refine_diff_density_min     -0.148
_refine_ls_extinction_method     none
_refine_ls_extinction_coef     ?
_refine_ls_abs_structure_details     'Flack (1983), 1031 Friedel pairs'
_refine_ls_abs_structure_Flack     0.06(6)
loop_
    _atom_type_symbol
    _atom_type_description
    _atom_type_scat_dispersion_real
    _atom_type_scat_dispersion_imag
    _atom_type_scat_source
    'C' 'C' 0.0033 0.0016
                         'International Tables Vol C Tables 4.2.6.8 and 6.1.1.4'
    'H' 'H' 0.0000 0.0000
                         'International Tables Vol C Tables 4.2.6.8 and 6.1.1.4'
    'N' 'N' 0.0061 0.0033
                         'International Tables Vol C Tables 4.2.6.8 and 6.1.1.4'
    'O' 'O' 0.0106 0.0060
                         'International Tables Vol C Tables 4.2.6.8 and 6.1.1.4'
    'Cl' 'Cl' 0.1484 0.1585
                         'International Tables Vol C Tables 4.2.6.8 and 6.1.1.4'
_computing_data_collection     'SMART (Bruker, 2000)'
_computing_cell_refinement     'SAINT (Bruker, 2000)'
_computing_data_reduction     'SAINT (Bruker, 2000)'
_computing_structure_solution     'SHELXTL (Sheldrick, 2008)'
_computing_structure_refinement     'SHELXTL (Sheldrick, 2008)'
_computing_molecular_graphics     'SHELXTL (Sheldrick, 2008)'
_computing_publication_material     'SHELXTL (Sheldrick, 2008)'
loop_
    _atom_site_type_symbol
    _atom_site_label
    _atom_site_fract_x
    _atom_site_fract_y
    _atom_site_fract_z
    _atom_site_U_iso_or_equiv
    _atom_site_adp_type
    _atom_site_calc_flag
    _atom_site_refinement_flags
    _atom_site_occupancy
    _atom_site_disorder_assembly
    _atom_site_disorder_group
    Cl Cl1 0.82566(10) 0.19017(14) 0.84787(9) 0.1067(4) Uani d . 1 . .
    Cl Cl2 0.93108(9) -0.23669(14) 0.26803(10) 0.1163(4) Uani d . 1 . .
    N N4 0.3040(2) 0.0470(3) -0.03488(19) 0.0535(7) Uani d . 1 . .
    O O2 0.4646(2) 0.0216(3) -0.19685(16) 0.0699(7) Uani d . 1 . .
    N N2 0.2426(2) 0.4329(3) 0.4064(2) 0.0591(7) Uani d . 1 . .
    C C3 0.3001(3) 0.2513(3) 0.1935(2) 0.0518(8) Uani d . 1 . .
    H H3A 0.3772 0.2901 0.2141 0.062 Uiso calc R 1 . .
    C C2 0.2559(3) 0.1586(3) 0.1053(2) 0.0472(8) Uani d . 1 . .
    N N5 0.3995(2) 0.0474(3) -0.06575(19) 0.0520(7) Uani d . 1 . .
    N N1 0.0772(2) 0.1372(3) 0.1322(2) 0.0595(7) Uani d . 1 . .
    C C8 0.2922(3) 0.3870(3) 0.3447(2) 0.0511(8) Uani d . 1 . .
    N N3 0.3251(2) 0.5240(3) 0.4848(2) 0.0588(7) Uani d . 1 . .
    C C21 0.5046(3) 0.1276(3) 0.0106(2) 0.0498(8) Uani d . 1 . .
    H H21A 0.5260 0.1990 -0.0324 0.060 Uiso calc R 1 . .
    C C1 0.1420(3) 0.1018(3) 0.0771(2) 0.0533(8) Uani d . 1 . .
    C C4 0.2348(3) 0.2885(3) 0.2519(2) 0.0501(8) Uani d . 1 . .
    C C19 0.3333(3) 0.1291(3) 0.0493(2) 0.0474(8) Uani d . 1 . .
    C C20 0.4534(2) 0.1978(3) 0.0844(2) 0.0503(8) Uani d . 1 . .
    H H20A 0.5048 0.1814 0.1641 0.060 Uiso calc R 1 . .
    H H20B 0.4447 0.2986 0.0705 0.060 Uiso calc R 1 . .
    C C13 0.5391(3) 0.4494(3) 0.5838(3) 0.0547(8) Uani d . 1 . .
    C C24 0.6109(2) 0.0369(3) 0.0729(2) 0.0475(8) Uani d . 1 . .
    O O1 0.3715(2) 0.6813(3) 0.6201(2) 0.0844(8) Uani d . 1 . .
    C C7 0.0821(3) -0.0002(4) -0.0160(3) 0.0701(10) Uani d . 1 . .
    H H7A 0.0072 -0.0321 -0.0150 0.105 Uiso calc R 1 . .
    H H7B 0.1351 -0.0793 -0.0061 0.105 Uiso calc R 1 . .
    H H7C 0.0650 0.0446 -0.0874 0.105 Uiso calc R 1 . .
    C C29 0.6086(3) -0.0608(4) 0.1481(3) 0.0580(9) Uani d . 1 . .
    H H29A 0.5379 -0.0706 0.1593 0.070 Uiso calc R 1 . .
    C C11 0.2948(4) 0.6055(4) 0.5529(3) 0.0677(10) Uani d . 1 . .
    C C9 0.4157(3) 0.4450(3) 0.3751(2) 0.0564(9) Uani d . 1 . .
    H H9A 0.4160 0.5088 0.3169 0.068 Uiso calc R 1 . .
    H H9B 0.4743 0.3702 0.3860 0.068 Uiso calc R 1 . .
    C C18 0.5107(3) 0.3598(4) 0.6500(3) 0.0598(9) Uani d . 1 . .
    H H18A 0.4298 0.3507 0.6388 0.072 Uiso calc R 1 . .
    C C10 0.4435(3) 0.5226(4) 0.4848(2) 0.0578(9) Uani d . 1 . .
    H H10A 0.4694 0.6193 0.4797 0.069 Uiso calc R 1 . .
    C C25 0.7154(3) 0.0477(4) 0.0600(3) 0.0642(10) Uani d . 1 . .
    H H25A 0.7208 0.1143 0.0097 0.077 Uiso calc R 1 . .
    C C17 0.5992(3) 0.2823(4) 0.7333(3) 0.0667(9) Uani d . 1 . .
    H H17A 0.5787 0.2220 0.7790 0.080 Uiso calc R 1 . .
    C C22 0.3836(3) 0.0014(3) -0.1681(3) 0.0563(9) Uani d . 1 . .
    C C28 0.7057(3) -0.1451(4) 0.2079(3) 0.0667(10) Uani d . 1 . .
    H H28A 0.7016 -0.2112 0.2591 0.080 Uiso calc R 1 . .
    C C14 0.6579(3) 0.4611(4) 0.6040(3) 0.0742(11) Uani d . 1 . .
    H H14A 0.6801 0.5241 0.5611 0.089 Uiso calc R 1 . .
    C C27 0.8074(3) -0.1310(4) 0.1916(3) 0.0684(10) Uani d . 1 . .
    C C6 0.0396(3) 0.2566(5) 0.2730(3) 0.0917(14) Uani d . 1 . .
    H H6A -0.0334 0.2013 0.2372 0.138 Uiso calc R 1 . .
    H H6B 0.0187 0.3549 0.2660 0.138 Uiso calc R 1 . .
    H H6C 0.0800 0.2318 0.3519 0.138 Uiso calc R 1 . .
    C C5 0.1217(3) 0.2283(3) 0.2175(3) 0.0572(9) Uani d . 1 . .
    C C16 0.7161(3) 0.2940(4) 0.7486(3) 0.0690(10) Uani d . 1 . .
    C C26 0.8133(3) -0.0363(5) 0.1185(3) 0.0753(11) Uani d . 1 . .
    H H26A 0.8842 -0.0276 0.1074 0.090 Uiso calc R 1 . .
    C C15 0.7466(3) 0.3822(5) 0.6863(3) 0.0814(12) Uani d . 1 . .
    H H15A 0.8277 0.3908 0.6980 0.098 Uiso calc R 1 . .
    C C12 0.1685(3) 0.5944(5) 0.5398(3) 0.0878(12) Uani d . 1 . .
    H H12A 0.1567 0.6570 0.5924 0.132 Uiso calc R 1 . .
    H H12B 0.1525 0.4992 0.5548 0.132 Uiso calc R 1 . .
    H H12C 0.1136 0.6197 0.4637 0.132 Uiso calc R 1 . .
    C C23 0.2705(3) -0.0739(4) -0.2390(3) 0.0778(11) Uani d . 1 . .
    H H23A 0.2731 -0.1018 -0.3089 0.117 Uiso calc R 1 . .
    H H23B 0.2019 -0.0129 -0.2548 0.117 Uiso calc R 1 . .
    H H23C 0.2629 -0.1561 -0.1994 0.117 Uiso calc R 1 . .
loop_
    _atom_site_aniso_label
    _atom_site_aniso_U_11
    _atom_site_aniso_U_22
    _atom_site_aniso_U_33
    _atom_site_aniso_U_12
    _atom_site_aniso_U_13
    _atom_site_aniso_U_23
    Cl1 0.0941(8) 0.1130(9) 0.1006(8) 0.0245(7) 0.0290(6) 0.0137(7)
    Cl2 0.0693(7) 0.1272(11) 0.1354(10) 0.0249(7) 0.0267(6) 0.0115(8)
    N4 0.0520(16) 0.065(2) 0.0518(16) -0.0009(14) 0.0295(13) -0.0093(15)
    O2 0.0865(17) 0.0762(18) 0.0682(15) -0.0036(13) 0.0531(14) -0.0109(13)
    N2 0.0685(18) 0.064(2) 0.0524(16) 0.0096(16) 0.0333(15) -0.0045(15)
    C3 0.0518(18) 0.058(2) 0.0517(18) -0.0006(17) 0.0278(16) -0.0058(17)
    C2 0.0498(18) 0.051(2) 0.0464(18) 0.0020(15) 0.0262(16) -0.0037(16)
    N5 0.0536(16) 0.0614(19) 0.0479(15) -0.0026(14) 0.0282(13) -0.0081(14)
    N1 0.0504(16) 0.070(2) 0.0659(18) -0.0028(14) 0.0323(15) -0.0081(16)
    C8 0.063(2) 0.051(2) 0.0437(18) 0.0075(17) 0.0274(17) -0.0005(16)
    N3 0.0655(18) 0.062(2) 0.0556(16) 0.0036(15) 0.0319(15) -0.0152(15)
    C21 0.0572(19) 0.050(2) 0.0508(18) -0.0131(17) 0.0315(16) -0.0076(17)
    C1 0.0519(19) 0.059(2) 0.0488(19) -0.0016(17) 0.0213(16) -0.0033(17)
    C4 0.060(2) 0.050(2) 0.0499(19) 0.0034(17) 0.0320(16) 0.0011(17)
    C19 0.0526(19) 0.047(2) 0.0435(18) 0.0018(16) 0.0214(15) -0.0054(16)
    C20 0.0570(19) 0.051(2) 0.0503(18) -0.0052(16) 0.0297(16) -0.0076(17)
    C13 0.067(2) 0.051(2) 0.054(2) -0.0064(18) 0.0341(18) -0.0127(17)
    C24 0.0502(19) 0.049(2) 0.0514(19) -0.0069(17) 0.0292(16) -0.0083(17)
    O1 0.109(2) 0.0778(19) 0.0720(17) 0.0029(17) 0.0441(16) -0.0235(16)
    C7 0.065(2) 0.077(3) 0.076(2) -0.013(2) 0.037(2) -0.018(2)
    C29 0.052(2) 0.063(2) 0.067(2) -0.0037(18) 0.0330(18) -0.006(2)
    C11 0.084(3) 0.066(3) 0.057(2) 0.021(2) 0.034(2) -0.002(2)
    C9 0.075(2) 0.052(2) 0.052(2) -0.0078(18) 0.0363(18) -0.0114(17)
    C18 0.064(2) 0.066(3) 0.061(2) -0.0023(19) 0.0382(19) -0.0068(19)
    C10 0.071(2) 0.055(2) 0.056(2) -0.0092(19) 0.0355(19) -0.0090(18)
    C25 0.066(2) 0.070(3) 0.072(2) -0.008(2) 0.043(2) -0.001(2)
    C17 0.085(3) 0.066(3) 0.066(2) 0.004(2) 0.047(2) 0.001(2)
    C22 0.067(2) 0.054(2) 0.052(2) 0.0047(18) 0.0293(19) -0.0077(17)
    C28 0.070(2) 0.069(3) 0.071(2) -0.002(2) 0.039(2) 0.002(2)
    C14 0.079(3) 0.078(3) 0.080(3) -0.020(2) 0.047(2) -0.001(2)
    C27 0.051(2) 0.076(3) 0.073(2) 0.003(2) 0.0206(19) -0.009(2)
    C6 0.075(2) 0.126(4) 0.101(3) -0.013(3) 0.063(2) -0.034(3)
    C5 0.053(2) 0.068(3) 0.059(2) 0.0039(18) 0.0314(17) -0.0082(19)
    C16 0.069(2) 0.072(3) 0.062(2) 0.003(2) 0.025(2) -0.006(2)
    C26 0.054(2) 0.092(3) 0.092(3) -0.007(2) 0.042(2) -0.010(2)
    C15 0.064(3) 0.090(3) 0.095(3) -0.007(2) 0.039(2) 0.005(3)
    C12 0.087(3) 0.101(3) 0.082(3) 0.027(2) 0.042(2) -0.015(2)
    C23 0.076(2) 0.088(3) 0.069(2) -0.005(2) 0.030(2) -0.032(2)
_geom_special_details
;
All e.s.d.'s (except the e.s.d. in the dihedral angle between two l.s. planes)
are estimated using the full covariance matrix. The cell e.s.d.'s are taken
into account individually in the estimation of e.s.d.'s in distances, angles
and torsion angles; correlations between e.s.d.'s in cell parameters are only
used when they are defined by crystal symmetry. An approximate (isotropic)
treatment of cell e.s.d.'s is used for estimating e.s.d.'s involving l.s.
planes.
;
loop_
    _geom_bond_atom_site_label_1
    _geom_bond_atom_site_label_2
    _geom_bond_site_symmetry_2
    _geom_bond_distance
    _geom_bond_publ_flag
    Cl1 C16 . 1.752(4) ?
    Cl2 C27 . 1.760(4) ?
    N4 C19 . 1.291(3) ?
    N4 N5 . 1.401(3) ?
    O2 C22 . 1.227(3) ?
    N2 C8 . 1.291(3) ?
    N2 N3 . 1.415(3) ?
    C3 C4 . 1.382(4) ?
    C3 C2 . 1.390(4) ?
    C3 H3A . 0.9500 ?
    C2 C1 . 1.406(4) ?
    C2 C19 . 1.465(4) ?
    N5 C22 . 1.362(4) ?
    N5 C21 . 1.484(3) ?
    N1 C1 . 1.336(3) ?
    N1 C5 . 1.355(4) ?
    C8 C4 . 1.480(4) ?
    C8 C9 . 1.511(4) ?
    N3 C11 . 1.365(4) ?
    N3 C10 . 1.460(4) ?
    C21 C24 . 1.502(4) ?
    C21 C20 . 1.530(4) ?
    C21 H21A . 1.0000 ?
    C1 C7 . 1.508(4) ?
    C4 C5 . 1.399(4) ?
    C19 C20 . 1.508(4) ?
    C20 H20A . 0.9900 ?
    C20 H20B . 0.9900 ?
    C13 C18 . 1.381(4) ?
    C13 C14 . 1.380(4) ?
    C13 C10 . 1.519(4) ?
    C24 C25 . 1.376(4) ?
    C24 C29 . 1.384(4) ?
    O1 C11 . 1.231(4) ?
    C7 H7A . 0.9800 ?
    C7 H7B . 0.9800 ?
    C7 H7C . 0.9800 ?
    C29 C28 . 1.389(4) ?
    C29 H29A . 0.9500 ?
    C11 C12 . 1.498(5) ?
    C9 C10 . 1.543(4) ?
    C9 H9A . 0.9900 ?
    C9 H9B . 0.9900 ?
    C18 C17 . 1.399(4) ?
    C18 H18A . 0.9500 ?
    C10 H10A . 1.0000 ?
    C25 C26 . 1.390(5) ?
    C25 H25A . 0.9500 ?
    C17 C16 . 1.374(4) ?
    C17 H17A . 0.9500 ?
    C22 C23 . 1.502(4) ?
    C28 C27 . 1.367(4) ?
    C28 H28A . 0.9500 ?
    C14 C15 . 1.400(5) ?
    C14 H14A . 0.9500 ?
    C27 C26 . 1.359(5) ?
    C6 C5 . 1.509(4) ?
    C6 H6A . 0.9800 ?
    C6 H6B . 0.9800 ?
    C6 H6C . 0.9800 ?
    C16 C15 . 1.348(5) ?
    C26 H26A . 0.9500 ?
    C15 H15A . 0.9500 ?
    C12 H12A . 0.9800 ?
    C12 H12B . 0.9800 ?
    C12 H12C . 0.9800 ?
    C23 H23A . 0.9800 ?
    C23 H23B . 0.9800 ?
    C23 H23C . 0.9800 ?
loop_
    _geom_angle_atom_site_label_1
    _geom_angle_atom_site_label_2
    _geom_angle_atom_site_label_3
    _geom_angle_site_symmetry_1
    _geom_angle_site_symmetry_3
    _geom_angle
    _geom_angle_publ_flag
    C19 N4 N5 . . 106.8(2) ?
    C8 N2 N3 . . 107.0(3) ?
    C4 C3 C2 . . 121.8(3) ?
    C4 C3 H3A . . 119.1 ?
    C2 C3 H3A . . 119.1 ?
    C3 C2 C1 . . 117.9(2) ?
    C3 C2 C19 . . 116.4(3) ?
    C1 C2 C19 . . 125.6(3) ?
    C22 N5 N4 . . 120.4(3) ?
    C22 N5 C21 . . 124.5(3) ?
    N4 N5 C21 . . 113.8(2) ?
    C1 N1 C5 . . 119.9(3) ?
    N2 C8 C4 . . 124.1(3) ?
    N2 C8 C9 . . 113.5(3) ?
    C4 C8 C9 . . 122.4(3) ?
    C11 N3 N2 . . 122.1(3) ?
    C11 N3 C10 . . 124.0(3) ?
    N2 N3 C10 . . 113.8(2) ?
    N5 C21 C24 . . 112.2(2) ?
    N5 C21 C20 . . 101.0(2) ?
    C24 C21 C20 . . 114.1(2) ?
    N5 C21 H21A . . 109.7 ?
    C24 C21 H21A . . 109.7 ?
    C20 C21 H21A . . 109.7 ?
    N1 C1 C2 . . 121.2(3) ?
    N1 C1 C7 . . 114.6(3) ?
    C2 C1 C7 . . 124.2(3) ?
    C3 C4 C5 . . 116.5(3) ?
    C3 C4 C8 . . 116.6(3) ?
    C5 C4 C8 . . 126.9(3) ?
    N4 C19 C2 . . 123.7(3) ?
    N4 C19 C20 . . 114.7(2) ?
    C2 C19 C20 . . 121.6(3) ?
    C19 C20 C21 . . 103.0(2) ?
    C19 C20 H20A . . 111.2 ?
    C21 C20 H20A . . 111.2 ?
    C19 C20 H20B . . 111.2 ?
    C21 C20 H20B . . 111.2 ?
    H20A C20 H20B . . 109.1 ?
    C18 C13 C14 . . 117.5(3) ?
    C18 C13 C10 . . 121.9(3) ?
    C14 C13 C10 . . 120.3(3) ?
    C25 C24 C29 . . 116.6(3) ?
    C25 C24 C21 . . 122.3(3) ?
    C29 C24 C21 . . 121.1(3) ?
    C1 C7 H7A . . 109.5 ?
    C1 C7 H7B . . 109.5 ?
    H7A C7 H7B . . 109.5 ?
    C1 C7 H7C . . 109.5 ?
    H7A C7 H7C . . 109.5 ?
    H7B C7 H7C . . 109.5 ?
    C28 C29 C24 . . 122.5(3) ?
    C28 C29 H29A . . 118.7 ?
    C24 C29 H29A . . 118.7 ?
    O1 C11 N3 . . 118.8(3) ?
    O1 C11 C12 . . 124.8(3) ?
    N3 C11 C12 . . 116.4(3) ?
    C8 C9 C10 . . 103.2(2) ?
    C8 C9 H9A . . 111.1 ?
    C10 C9 H9A . . 111.1 ?
    C8 C9 H9B . . 111.1 ?
    C10 C9 H9B . . 111.1 ?
    H9A C9 H9B . . 109.1 ?
    C13 C18 C17 . . 121.0(3) ?
    C13 C18 H18A . . 119.5 ?
    C17 C18 H18A . . 119.5 ?
    N3 C10 C13 . . 114.6(3) ?
    N3 C10 C9 . . 100.4(2) ?
    C13 C10 C9 . . 111.7(3) ?
    N3 C10 H10A . . 109.9 ?
    C13 C10 H10A . . 109.9 ?
    C9 C10 H10A . . 109.9 ?
    C24 C25 C26 . . 121.8(3) ?
    C24 C25 H25A . . 119.1 ?
    C26 C25 H25A . . 119.1 ?
    C16 C17 C18 . . 119.6(3) ?
    C16 C17 H17A . . 120.2 ?
    C18 C17 H17A . . 120.2 ?
    O2 C22 N5 . . 117.7(3) ?
    O2 C22 C23 . . 123.1(3) ?
    N5 C22 C23 . . 119.1(3) ?
    C27 C28 C29 . . 118.7(3) ?
    C27 C28 H28A . . 120.7 ?
    C29 C28 H28A . . 120.7 ?
    C13 C14 C15 . . 121.6(3) ?
    C13 C14 H14A . . 119.2 ?
    C15 C14 H14A . . 119.2 ?
    C26 C27 C28 . . 120.7(3) ?
    C26 C27 Cl2 . . 120.5(3) ?
    C28 C27 Cl2 . . 118.8(3) ?
    C5 C6 H6A . . 109.5 ?
    C5 C6 H6B . . 109.5 ?
    H6A C6 H6B . . 109.5 ?
    C5 C6 H6C . . 109.5 ?
    H6A C6 H6C . . 109.5 ?
    H6B C6 H6C . . 109.5 ?
    N1 C5 C4 . . 122.7(3) ?
    N1 C5 C6 . . 114.0(3) ?
    C4 C5 C6 . . 123.3(3) ?
    C15 C16 C17 . . 120.6(3) ?
    C15 C16 Cl1 . . 119.8(3) ?
    C17 C16 Cl1 . . 119.5(3) ?
    C27 C26 C25 . . 119.8(3) ?
    C27 C26 H26A . . 120.1 ?
    C25 C26 H26A . . 120.1 ?
    C16 C15 C14 . . 119.6(3) ?
    C16 C15 H15A . . 120.2 ?
    C14 C15 H15A . . 120.2 ?
    C11 C12 H12A . . 109.5 ?
    C11 C12 H12B . . 109.5 ?
    H12A C12 H12B . . 109.5 ?
    C11 C12 H12C . . 109.5 ?
    H12A C12 H12C . . 109.5 ?
    H12B C12 H12C . . 109.5 ?
    C22 C23 H23A . . 109.5 ?
    C22 C23 H23B . . 109.5 ?
    H23A C23 H23B . . 109.5 ?
    C22 C23 H23C . . 109.5 ?
    H23A C23 H23C . . 109.5 ?
    H23B C23 H23C . . 109.5 ?
loop_
    _geom_torsion_atom_site_label_1
    _geom_torsion_atom_site_label_2
    _geom_torsion_atom_site_label_3
    _geom_torsion_atom_site_label_4
    _geom_torsion_site_symmetry_1
    _geom_torsion_site_symmetry_2
    _geom_torsion_site_symmetry_3
    _geom_torsion_site_symmetry_4
    _geom_torsion
    _geom_torsion_publ_flag
    C4 C3 C2 C1 . . . . -0.5(5) ?
    C4 C3 C2 C19 . . . . 179.3(3) ?
    C19 N4 N5 C22 . . . . -162.3(3) ?
    C19 N4 N5 C21 . . . . 5.3(3) ?
    N3 N2 C8 C4 . . . . -179.9(3) ?
    N3 N2 C8 C9 . . . . -0.6(3) ?
    C8 N2 N3 C11 . . . . 170.7(3) ?
    C8 N2 N3 C10 . . . . -8.9(3) ?
    C22 N5 C21 C24 . . . . -79.9(4) ?
    N4 N5 C21 C24 . . . . 113.0(3) ?
    C22 N5 C21 C20 . . . . 158.2(3) ?
    N4 N5 C21 C20 . . . . -8.9(3) ?
    C5 N1 C1 C2 . . . . -0.6(5) ?
    C5 N1 C1 C7 . . . . -179.9(3) ?
    C3 C2 C1 N1 . . . . 1.0(4) ?
    C19 C2 C1 N1 . . . . -178.8(3) ?
    C3 C2 C1 C7 . . . . -179.9(3) ?
    C19 C2 C1 C7 . . . . 0.4(5) ?
    C2 C3 C4 C5 . . . . -0.2(5) ?
    C2 C3 C4 C8 . . . . 179.4(3) ?
    N2 C8 C4 C3 . . . . 179.2(3) ?
    C9 C8 C4 C3 . . . . 0.0(4) ?
    N2 C8 C4 C5 . . . . -1.2(5) ?
    C9 C8 C4 C5 . . . . 179.6(3) ?
    N5 N4 C19 C2 . . . . 179.1(3) ?
    N5 N4 C19 C20 . . . . 1.1(3) ?
    C3 C2 C19 N4 . . . . -178.9(3) ?
    C1 C2 C19 N4 . . . . 0.9(5) ?
    C3 C2 C19 C20 . . . . -1.1(4) ?
    C1 C2 C19 C20 . . . . 178.7(3) ?
    N4 C19 C20 C21 . . . . -6.5(3) ?
    C2 C19 C20 C21 . . . . 175.5(3) ?
    N5 C21 C20 C19 . . . . 8.4(3) ?
    C24 C21 C20 C19 . . . . -112.2(3) ?
    N5 C21 C24 C25 . . . . 116.5(3) ?
    C20 C21 C24 C25 . . . . -129.5(3) ?
    N5 C21 C24 C29 . . . . -64.7(4) ?
    C20 C21 C24 C29 . . . . 49.4(4) ?
    C25 C24 C29 C28 . . . . -0.3(5) ?
    C21 C24 C29 C28 . . . . -179.3(3) ?
    N2 N3 C11 O1 . . . . 179.2(3) ?
    C10 N3 C11 O1 . . . . -1.3(5) ?
    N2 N3 C11 C12 . . . . -0.4(5) ?
    C10 N3 C11 C12 . . . . 179.1(3) ?
    N2 C8 C9 C10 . . . . 8.9(3) ?
    C4 C8 C9 C10 . . . . -171.8(3) ?
    C14 C13 C18 C17 . . . . -1.0(5) ?
    C10 C13 C18 C17 . . . . 173.1(3) ?
    C11 N3 C10 C13 . . . . 74.2(4) ?
    N2 N3 C10 C13 . . . . -106.2(3) ?
    C11 N3 C10 C9 . . . . -165.9(3) ?
    N2 N3 C10 C9 . . . . 13.7(3) ?
    C18 C13 C10 N3 . . . . 17.2(4) ?
    C14 C13 C10 N3 . . . . -168.8(3) ?
    C18 C13 C10 C9 . . . . -96.1(3) ?
    C14 C13 C10 C9 . . . . 77.8(4) ?
    C8 C9 C10 N3 . . . . -12.5(3) ?
    C8 C9 C10 C13 . . . . 109.4(3) ?
    C29 C24 C25 C26 . . . . 0.7(5) ?
    C21 C24 C25 C26 . . . . 179.7(3) ?
    C13 C18 C17 C16 . . . . -0.9(5) ?
    N4 N5 C22 O2 . . . . 170.1(3) ?
    C21 N5 C22 O2 . . . . 3.8(5) ?
    N4 N5 C22 C23 . . . . -11.4(4) ?
    C21 N5 C22 C23 . . . . -177.6(3) ?
    C24 C29 C28 C27 . . . . -0.1(5) ?
    C18 C13 C14 C15 . . . . 1.9(5) ?
    C10 C13 C14 C15 . . . . -172.3(3) ?
    C29 C28 C27 C26 . . . . 0.1(5) ?
    C29 C28 C27 Cl2 . . . . 179.5(3) ?
    C1 N1 C5 C4 . . . . -0.2(5) ?
    C1 N1 C5 C6 . . . . -179.0(3) ?
    C3 C4 C5 N1 . . . . 0.6(5) ?
    C8 C4 C5 N1 . . . . -179.0(3) ?
    C3 C4 C5 C6 . . . . 179.3(3) ?
    C8 C4 C5 C6 . . . . -0.3(5) ?
    C18 C17 C16 C15 . . . . 1.9(5) ?
    C18 C17 C16 Cl1 . . . . -176.6(3) ?
    C28 C27 C26 C25 . . . . 0.3(6) ?
    Cl2 C27 C26 C25 . . . . -179.1(3) ?
    C24 C25 C26 C27 . . . . -0.8(5) ?
    C17 C16 C15 C14 . . . . -1.0(6) ?
    Cl1 C16 C15 C14 . . . . 177.5(3) ?
    C13 C14 C15 C16 . . . . -1.0(6) ?
loop_
    _geom_hbond_atom_site_label_D
    _geom_hbond_atom_site_label_H
    _geom_hbond_atom_site_label_A
    _geom_hbond_site_symmetry_A
    _geom_hbond_distance_DH
    _geom_hbond_distance_HA
    _geom_hbond_distance_DA
    _geom_hbond_angle_DHA
    C9 H9A O2 2_655 0.99 2.59 3.358(3) 135
    C17 H17A O2 1_556 0.95 2.50 3.359(4) 151
data_global
_journal_data_validation_number     ?
_journal_date_recd_electronic     2008-07-25
_journal_date_accepted     2008-07-28
_journal_name_full     'Acta Crystallographica, Section E'
_journal_year     2008
_journal_volume     64
_journal_issue      9
_journal_page_first     o1700
_journal_page_last     o1700
_journal_paper_category     QO
_journal_coeditor_code     XU2444
_publ_contact_author_name     'Zhang, Min'
_publ_contact_author_address
;
  Department of Chemistry
  College of Science
  Shanghai University
  Shanghai 200444
  People's Republic of China
;
_publ_contact_author_email     minzhang1@yeah.net
_publ_contact_author_fax     '86 21 66133191'
_publ_contact_author_phone     '86 21 66133191'
_publ_section_title
;\
3,5-Bis[1-acetyl-5-(4-chlorophenyl)-4,5-dihydro-1<i>H</i>-pyrazol-3-yl]-2,6-\
dimethylpyridine
;
loop_
    _publ_author_name
    _publ_author_address
    'Qian, Qun'
;
Department of Chemistry
College of Science
Shanghai University
Shanghai 200444
People's Republic of China
;
    'Zhang, Jun'
;
Department of Chemistry
College of Science
Shanghai University
Shanghai 200444
People's Republic of China
;
    'Zhang, Min'
;
Department of Chemistry
College of Science
Shanghai University
Shanghai 200444
People's Republic of China
;
    'He, Xiang'
;
Department of Chemistry
College of Science
Shanghai University
Shanghai 200444
People's Republic of China
;
    'Xia, Yi-Ben'
;
School of Materials Science and Engineering
Shanghai University
Shanghai 200072
People's Republic of China
;
