# Supplementary material for: 3,5-Bis[1-acetyl-5-(4-chloro­phen­yl)-4,5-dihydro-1H-pyrazol-3-yl]-2,6-dimethyl­pyridine
Source: Acta Crystallogr Sect E Struct Rep Online. 2008 Aug 6;64(Pt 9):o1700. doi: 10.1107/S1600536808023921 (PMC2960675; doi:10.1107/S1600536808023921)
Supplement: Supplementary file 2 [file e-64-o1700-Isup2.hkl]

# 
# h,k,l, Fc-squared, Fo-squared, sigma(Fo-squared) and status flag 
# 
data_I
_shelx_title ' d in P2(1)' 
_shelx_refln_list_code          4 
_shelx_F_calc_maximum      152.14 
_exptl_crystal_F_000       572.00 
_reflns_d_resolution_high  0.8398 
 
loop_ 
 _symmetry_equiv_pos_as_xyz 
 'x, y, z' 
 '-x, y+1/2, -z' 
 
_cell_length_a    12.3449 
_cell_length_b     9.6763 
_cell_length_c    13.2677 
_cell_angle_alpha  90.000 
_cell_angle_beta  115.000 
_cell_angle_gamma  90.000 
 
_shelx_F_squared_multiplier     1.000 
 
loop_ 
 _refln_index_h 
 _refln_index_k 
 _refln_index_l 
 _refln_F_squared_calc 
 _refln_F_squared_meas 
 _refln_F_squared_sigma 
 _refln_observed_status 
   4  -5   0       28.56       34.51      3.49 o 
   5  -5   0       92.68       98.71      5.96 o 
   6  -5   0      181.79      179.87     13.06 o 
   4  -4   0      543.90      580.96     14.44 o 
   5  -4   0      212.26      221.15     12.48 o 
   6  -4   0      220.99      233.55     10.52 o 
   7  -4   0       30.68       24.78      6.87 o 
   8  -4   0       60.07       49.51     10.26 o 
   9  -4   0       12.98       12.79      6.49 o 
  10  -4   0       19.79       15.84      7.25 o 
  11  -4   0       41.42       49.24     12.32 o 
   4  -3   0      948.68      909.40     19.73 o 
   5  -3   0      561.12      554.03     15.85 o 
   6  -3   0      177.40      186.40      9.59 o 
   7  -3   0      204.84      195.54     15.78 o 
   8  -3   0       77.42       84.88     12.66 o 
   9  -3   0       28.71       29.56      8.93 o 
  10  -3   0       34.20       32.25      9.99 o 
  11  -3   0       17.34       22.15      9.09 o 
  12  -3   0        0.90       -1.53      4.31 o 
   3  -2   0      260.86      250.63      8.02 o 
   4  -2   0     1314.86     1295.18     25.30 o 
   5  -2   0      113.43      122.36      7.16 o 
   6  -2   0      304.39      309.05     12.60 o 
   7  -2   0       82.61       73.95      9.96 o 
   8  -2   0       41.50       58.82     11.31 o 
   9  -2   0       21.16       33.93      9.02 o 
  10  -2   0       25.73       32.05      9.83 o 
  11  -2   0        0.24        5.32      5.25 o 
  12  -2   0        8.29        6.98      7.14 o 
  13  -2   0        3.59        8.33      8.21 o 
   2  -1   0      880.36      902.74     16.36 o 
   3  -1   0     1534.56     1433.80     25.45 o 
   4  -1   0     2904.30     2815.38     45.77 o 
   5  -1   0     1466.77     1450.32     29.62 o 
   6  -1   0      171.60      169.93     13.91 o 
   7  -1   0       49.90       43.36      9.04 o 
   8  -1   0      226.15      241.12     19.32 o 
   9  -1   0      112.54      133.28     15.26 o 
  10  -1   0       14.56        6.76      5.54 o 
  11  -1   0       16.78        6.26      6.49 o 
  12  -1   0       26.83       54.98     14.81 o 
  13  -1   0       11.88        9.47      7.74 o 
   2   0   0     2141.24     2177.72     26.97 o 
   3   0   0       24.45       25.34      2.42 o 
   4   0   0        2.87        4.24      1.45 o 
   5   0   0      682.50      737.45     26.62 o 
   6   0   0      123.36      123.78      8.09 o 
   7   0   0        2.81        6.13      2.93 o 
   8   0   0      237.66      230.28     16.89 o 
   9   0   0      492.60      520.54     21.20 o 
  10   0   0       20.95       16.16      5.52 o 
  11   0   0        4.43        0.18      4.51 o 
  12   0   0        1.91       -0.25      4.78 o 
  13   0   0       20.88       39.34     13.31 o 
   1   1   0     1323.00     1232.05     19.55 o 
   2   1   0      868.73      909.73     13.43 o 
   3   1   0     1506.88     1423.87     20.55 o 
   4   1   0     2868.87     2766.04     36.93 o 
   5   1   0     1456.34     1398.44     23.24 o 
   6   1   0      174.64      182.40      9.91 o 
   7   1   0       47.77       56.12      8.65 o 
   8   1   0      221.70      244.40     13.32 o 
   9   1   0      114.10      110.33     10.69 o 
  10   1   0       14.91       11.04      4.68 o 
  11   1   0       15.97       14.81      5.30 o 
  12   1   0       26.26       24.65      7.19 o 
  13   1   0       12.06       17.62     10.46 o 
   0   2   0     1111.72     1154.54     29.15 o 
   1   2   0     6166.86     6065.28     67.99 o 
   2   2   0      279.58      269.11      6.39 o 
   3   2   0      264.13      245.19      7.42 o 
   4   2   0     1297.89     1288.85     28.80 o 
   5   2   0      109.32      110.45      5.33 o 
   6   2   0      305.86      329.17     10.14 o 
   7   2   0       81.11       74.27      5.57 o 
   8   2   0       39.76       54.54      7.75 o 
   9   2   0       21.28       38.11      7.43 o 
  10   2   0       24.98       26.40      6.72 o 
  11   2   0        0.14        2.37      3.29 o 
  12   2   0        7.78        3.31      4.28 o 
  13   2   0        3.35        4.74      4.90 o 
   1   3   0      297.22      275.68      7.11 o 
   2   3   0      388.46      373.80      8.20 o 
   3   3   0       29.76       23.65      2.91 o 
   4   3   0      956.41      917.59     17.31 o 
   5   3   0      558.14      582.18     13.64 o 
   6   3   0      183.63      201.20      8.03 o 
   7   3   0      200.32      201.47     11.80 o 
   8   3   0       79.07       84.28     12.25 o 
   9   3   0       30.32       28.36      6.68 o 
  10   3   0       34.69       36.15      7.70 o 
  11   3   0       16.44       16.71      6.21 o 
  12   3   0        1.06        6.32      5.19 o 
   0   4   0      847.36      853.19     21.84 o 
   1   4   0       10.75        7.03      1.69 o 
   2   4   0      851.88      795.28     12.45 o 
   3   4   0      864.24      917.50     16.59 o 
   4   4   0      549.20      573.44     17.59 o 
   5   4   0      220.70      225.31      8.60 o 
   6   4   0      214.42      233.82      9.22 o 
   7   4   0       28.59       26.29      7.48 o 
   8   4   0       61.66       56.53      8.51 o 
   9   4   0       13.78        7.35      4.67 o 
  10   4   0       19.07       13.21      5.60 o 
  11   4   0       41.34       35.34      8.15 o 
  12   4   0       16.39       18.09      7.06 o 
   1   5   0       71.86       62.94      3.19 o 
   2   5   0      322.61      299.84      7.02 o 
   3   5   0      162.34      165.44      5.68 o 
   4   5   0       27.02       32.32      5.29 o 
   5   5   0       90.88       84.51      5.84 o 
   6   5   0      182.15      170.44      8.42 o 
   7   5   0       27.12       29.68      6.25 o 
   8   5   0        3.32        7.54      4.26 o 
   9   5   0       20.69       26.37     10.40 o 
  10   5   0        3.89       -0.56      3.86 o 
  11   5   0       42.14       38.10      8.83 o 
  12   5   0       15.09        7.89      6.05 o 
   0   6   0       13.80       11.24      5.39 o 
   1   6   0      266.13      281.75      9.54 o 
   2   6   0       37.32       37.32      4.43 o 
   3   6   0       43.94       43.34      5.04 o 
   4   6   0        8.80        7.19      2.58 o 
   5   6   0       36.76       37.22     11.91 o 
   6   6   0       70.96       78.83      9.27 o 
   7   6   0      131.89      124.87     10.71 o 
   8   6   0        3.97        2.33      3.74 o 
   9   6   0        3.77        1.00      3.92 o 
  10   6   0       11.29        4.83      5.00 o 
  11   6   0       18.04       11.52      8.53 o 
   1   7   0      153.69      152.52     15.42 o 
   2   7   0       49.88       46.25      7.37 o 
   3   7   0       50.26       39.45      8.84 o 
   4   7   0       70.01       67.03      9.07 o 
   5   7   0       76.88       86.31      7.89 o 
   6   7   0       90.44       90.95      8.57 o 
   7   7   0       35.41       37.74      7.78 o 
   8   7   0        5.13        9.20      4.92 o 
   9   7   0       10.69       13.87      6.08 o 
  10   7   0        5.08        1.95      4.81 o 
   0   8   0      125.23      142.64     16.58 o 
   1   8   0       69.30       70.61      9.78 o 
   2   8   0       25.06       21.67      5.98 o 
   3   8   0      108.59      110.82     11.78 o 
   4   8   0       21.43       11.94      5.09 o 
   5   8   0      136.84      153.95     12.83 o 
   6   8   0       68.81       69.51     10.61 o 
   7   8   0       35.28       47.38      9.36 o 
   8   8   0        3.11        4.92      4.59 o 
   9   8   0        3.16        4.71      5.11 o 
   1   9   0       46.04       56.50      9.69 o 
   2   9   0       20.91       23.41      6.99 o 
   3   9   0       35.23       27.03      7.28 o 
   4   9   0       28.57       30.87      7.66 o 
   5   9   0       19.03       22.24      7.16 o 
   6   9   0        7.47        7.94      4.58 o 
   7   9   0       29.16       28.04      8.01 o 
   8   9   0        9.74        7.25      5.60 o 
   0  10   0       17.34       12.52      8.66 o 
   1  10   0       24.33       24.60      7.51 o 
   2  10   0       12.68        6.27      5.45 o 
   3  10   0       10.31       14.77      6.82 o 
   4  10   0        4.28        3.01      4.62 o 
   5  10   0        7.47       10.09      5.62 o 
   6  10   0        3.39        5.95      5.39 o 
   1  11   0       10.44       14.98      6.95 o 
   2  11   0        5.73        4.44      6.01 o 
   3  11   0        0.08        2.60      5.19 o 
  -8  -5   1       54.21       60.53      7.27 o 
  -7  -5   1       22.36       31.09      5.13 o 
  -6  -5   1      171.38      173.90      9.07 o 
   3  -5   1      797.34      809.18     22.08 o 
 -12  -4   1        3.49       -0.58      4.71 o 
 -11  -4   1       50.30       38.65     11.31 o 
 -10  -4   1      198.67      202.77     19.10 o 
  -9  -4   1       34.47       37.12      7.22 o 
  -8  -4   1       97.25       92.69      8.05 o 
  -7  -4   1      155.44      153.84      9.39 o 
  -6  -4   1      135.81      130.74      7.96 o 
   2  -4   1       89.83       89.05      4.89 o 
   3  -4   1      932.78     1009.70     26.73 o 
   4  -4   1      107.49      108.40      8.39 o 
   5  -4   1      230.82      238.49     14.18 o 
   6  -4   1      138.56      146.35     12.46 o 
   7  -4   1      123.17      128.35     12.84 o 
   8  -4   1       47.45       53.93     10.97 o 
   9  -4   1       31.70       29.53      8.86 o 
  10  -4   1        6.01       11.04      6.44 o 
 -13  -3   1        2.56       -1.10      6.62 o 
 -12  -3   1       44.28       63.20     14.54 o 
 -11  -3   1       20.14       35.97     10.68 o 
 -10  -3   1        2.34       -1.10      4.04 o 
  -9  -3   1      122.26      112.24      9.61 o 
  -8  -3   1       75.37       64.57      7.66 o 
  -7  -3   1      190.42      191.31     10.50 o 
  -6  -3   1      398.54      417.92     14.73 o 
   2  -3   1       95.50       92.30      5.52 o 
   3  -3   1      448.92      411.77     15.26 o 
   4  -3   1      195.22      183.89     11.33 o 
   5  -3   1      562.25      545.10     23.25 o 
   6  -3   1      260.82      226.37     15.78 o 
   7  -3   1      130.11      134.65     13.20 o 
   8  -3   1       28.26       42.64     10.23 o 
   9  -3   1       99.39      113.15     13.98 o 
  10  -3   1       11.34        8.06      6.40 o 
  11  -3   1        2.38        2.87      5.86 o 
  12  -3   1        4.95        1.48      5.99 o 
 -13  -2   1        0.05       -0.43      5.21 o 
 -12  -2   1       39.73       45.78     13.44 o 
 -10  -2   1      143.09      142.31     16.52 o 
  -9  -2   1      315.09      318.52     23.03 o 
  -8  -2   1       60.05       63.57      7.82 o 
  -7  -2   1      104.83       95.26      7.60 o 
  -6  -2   1       13.46        9.95      3.97 o 
   2  -2   1     1194.45     1187.10     28.93 o 
   3  -2   1      236.38      245.11     11.78 o 
   4  -2   1     2044.92     2048.62     51.77 o 
   5  -2   1       30.38       33.24      6.58 o 
   6  -2   1      351.27      331.99     19.37 o 
   7  -2   1      110.92      107.52     11.92 o 
   8  -2   1      245.02      255.86     19.93 o 
   9  -2   1       39.20       34.79      9.65 o 
  10  -2   1       57.80       50.16     12.39 o 
  11  -2   1       42.17       26.64     10.10 o 
  12  -2   1        1.81        1.19      5.39 o 
 -13  -1   1        1.41        2.90      6.17 o 
 -12  -1   1       21.80       32.90     11.49 o 
 -11  -1   1       48.46       65.91     14.14 o 
 -10  -1   1       44.46       49.01     12.12 o 
  -9  -1   1      124.68      120.38     14.61 o 
  -8  -1   1      429.66      439.77     17.82 o 
  -7  -1   1       92.35       73.64      8.15 o 
  -6  -1   1      431.65      461.45     15.81 o 
  -5  -1   1      205.56      212.48      9.61 o 
   1  -1   1     4535.22     4574.20     91.21 o 
   2  -1   1     1433.72     1358.41     33.39 o 
   3  -1   1     1509.72     1487.76     38.74 o 
   4  -1   1      271.60      266.32     14.54 o 
   5  -1   1       57.23       59.05      7.88 o 
   6  -1   1      116.70      129.09     12.19 o 
   7  -1   1      111.83      112.75     12.86 o 
   8  -1   1       93.40       97.22     12.68 o 
   9  -1   1      179.36      171.17     17.93 o 
  10  -1   1       25.87       30.05     10.21 o 
  11  -1   1       21.91       23.86      9.49 o 
  12  -1   1       19.74       14.83      8.75 o 
 -13   0   1       21.43       15.66      9.58 o 
 -12   0   1        2.57       -1.93      4.38 o 
 -11   0   1        4.11        4.58      5.12 o 
 -10   0   1      444.49      472.77     28.75 o 
  -9   0   1        8.67        3.20      2.86 o 
  -8   0   1        7.23       10.61      3.69 o 
  -7   0   1        5.77        2.34      1.71 o 
  -6   0   1      379.40      431.60     12.41 o 
  -5   0   1        0.09       -0.07      1.01 o 
  -4   0   1      907.04      827.16     18.56 o 
  -3   0   1     2216.68     2081.57     33.53 o 
  -2   0   1      249.50      279.74      7.13 o 
   1   0   1      200.74      197.96      4.55 o 
   2   0   1      205.72      205.44      7.11 o 
   3   0   1      133.87      131.92      5.08 o 
   4   0   1        0.41        1.00      1.48 o 
   5   0   1        2.26        1.83      1.76 o 
   6   0   1      286.23      300.94     13.09 o 
   7   0   1        0.99       -0.74      1.73 o 
   8   0   1        7.94       10.60      3.93 o 
   9   0   1      328.05      363.72     18.02 o 
  10   0   1        2.57        2.92      5.41 o 
  11   0   1       11.45       15.10      8.48 o 
  12   0   1        2.68        8.60      7.34 o 
 -13   1   1        1.28        0.81      3.77 o 
 -12   1   1       22.50       22.05      6.70 o 
 -11   1   1       50.37       35.20      7.60 o 
 -10   1   1       44.80       41.01      7.75 o 
  -9   1   1      123.75      129.86     10.29 o 
  -8   1   1      432.97      439.81     17.82 o 
  -7   1   1       97.82       84.05      7.20 o 
  -6   1   1      424.47      441.10     12.59 o 
  -5   1   1      205.84      217.97      9.89 o 
  -4   1   1      841.11      830.16     13.43 o 
  -3   1   1      565.33      553.10      9.33 o 
  -2   1   1      419.41      418.37      9.47 o 
  -1   1   1     3352.66     3183.32     45.03 o 
   0   1   1      639.87      625.41      9.51 o 
   1   1   1     4652.52     4591.68     52.73 o 
   2   1   1     1418.27     1372.16     19.59 o 
   3   1   1     1514.64     1485.19     22.26 o 
   4   1   1      269.32      262.39      8.13 o 
   5   1   1       57.76       68.91      4.66 o 
   6   1   1      119.37      126.38      6.63 o 
   7   1   1      112.06      110.18      8.69 o 
   8   1   1       93.53       96.05      9.23 o 
   9   1   1      183.39      195.39     13.14 o 
  10   1   1       24.40       14.41      5.17 o 
  11   1   1       21.98       13.53      5.20 o 
  12   1   1       19.45       27.24     11.49 o 
 -13   2   1        0.08        4.14      4.55 o 
 -12   2   1       38.28       27.61      7.46 o 
 -11   2   1      138.42      116.71     12.72 o 
 -10   2   1      146.00      150.49     12.12 o 
  -9   2   1      312.78      291.98     18.41 o 
  -8   2   1       58.54       50.73      7.13 o 
  -7   2   1      104.54      100.54      7.89 o 
  -6   2   1       15.19       18.09      2.55 o 
  -5   2   1      760.33      802.90     12.00 o 
  -4   2   1      425.75      427.53      7.47 o 
  -3   2   1      931.50      887.77     13.04 o 
  -2   2   1     2923.45     2951.93     31.10 o 
  -1   2   1     1919.68     2001.37     19.25 o 
   0   2   1     4649.01     4639.95     65.32 o 
   1   2   1     5556.77     5339.76     75.02 o 
   2   2   1     1189.83     1177.88     18.34 o 
   3   2   1      246.44      243.43      8.36 o 
   4   2   1     2032.96     2016.22     30.08 o 
   5   2   1       37.29       50.72      4.28 o 
   6   2   1      354.19      329.55     10.98 o 
   7   2   1      107.86      106.26      6.71 o 
   8   2   1      250.64      248.99     14.21 o 
   9   2   1       40.00       40.85     15.77 o 
  10   2   1       56.87       58.38     10.38 o 
  11   2   1       41.20       43.04      8.70 o 
  12   2   1        2.01        3.34      4.18 o 
 -13   3   1        2.76        5.58      5.35 o 
 -12   3   1       44.20       50.92      9.85 o 
 -11   3   1       20.99       18.58      6.26 o 
 -10   3   1        2.11        2.35      3.81 o 
  -9   3   1      125.21      116.01     10.33 o 
  -8   3   1       74.28       64.64     13.29 o 
  -7   3   1      189.79      180.00     11.00 o 
  -6   3   1      399.33      411.50     10.97 o 
  -5   3   1      172.64      177.81      5.75 o 
  -4   3   1       48.92       50.71      4.96 o 
  -3   3   1      265.93      273.37      7.52 o 
  -2   3   1      846.35      867.87     12.75 o 
  -1   3   1      781.91      707.00     10.38 o 
   0   3   1     2571.72     2645.67     34.25 o 
   1   3   1     3023.90     2960.84     38.07 o 
   2   3   1      101.18      100.16      5.79 o 
   3   3   1      433.11      392.59     10.32 o 
   4   3   1      193.59      197.59      7.53 o 
   5   3   1      565.12      593.78     14.56 o 
   6   3   1      257.14      236.72      9.31 o 
   7   3   1      135.77      121.33      7.24 o 
   8   3   1       28.03       36.81      7.01 o 
   9   3   1       99.63       94.73     10.99 o 
  10   3   1       11.61        5.28      4.52 o 
  11   3   1        2.33        1.14      4.05 o 
  12   3   1        5.26        1.12      4.63 o 
 -12   4   1        3.26        0.79      4.25 o 
 -11   4   1       49.62       46.58      9.12 o 
 -10   4   1      196.40      189.72     14.26 o 
  -9   4   1       36.51       41.23      8.16 o 
  -8   4   1       99.11      102.16      9.84 o 
  -7   4   1      159.10      148.68     10.25 o 
  -6   4   1      130.43      124.45      6.29 o 
  -5   4   1      103.25       95.56      4.55 o 
  -4   4   1       41.61       39.43      3.77 o 
  -3   4   1      579.42      552.32     11.94 o 
  -2   4   1      482.52      462.69      9.46 o 
  -1   4   1     1057.05     1074.10     14.91 o 
   0   4   1       73.58       74.88      6.01 o 
   1   4   1       16.57       14.67      2.77 o 
   2   4   1       88.92       87.64      5.02 o 
   3   4   1      939.82      977.06     47.51 o 
   4   4   1      104.05      109.21      6.01 o 
   5   4   1      237.11      243.64      9.45 o 
   6   4   1      134.28      133.15      7.41 o 
   7   4   1      123.64      128.44     10.33 o 
   8   4   1       48.62       50.36      8.19 o 
   9   4   1       32.56       43.23      9.38 o 
  10   4   1        5.37        3.31      4.39 o 
  11   4   1       30.27       27.41      7.49 o 
  12   4   1       26.82       21.69      7.83 o 
 -12   5   1       13.66       15.47      6.63 o 
 -11   5   1       26.36       27.69      7.49 o 
 -10   5   1        1.87        2.43      4.01 o 
  -9   5   1       21.49       18.52      6.19 o 
  -8   5   1       53.58       50.69      8.11 o 
  -7   5   1       21.39       19.98      5.30 o 
  -6   5   1      170.17      182.19     11.21 o 
  -5   5   1      442.94      455.69     12.78 o 
  -4   5   1      367.68      370.56     10.49 o 
  -3   5   1      179.26      179.32      5.97 o 
  -2   5   1      473.81      464.67      9.55 o 
  -1   5   1       74.96       74.86      3.35 o 
   0   5   1       84.65       83.71      5.69 o 
   1   5   1      102.91      101.41      5.58 o 
   2   5   1      774.64      740.57     16.80 o 
   3   5   1      807.09      825.48     18.61 o 
   4   5   1       30.77       28.57      4.91 o 
   5   5   1        9.38        8.35      2.72 o 
   6   5   1       54.14       61.73      5.83 o 
   7   5   1      217.04      214.19     13.73 o 
   8   5   1       49.51       44.52      8.42 o 
   9   5   1        2.30       -2.76      3.21 o 
  10   5   1       12.24       13.06      6.05 o 
  11   5   1        0.31       -1.43      4.17 o 
 -11   6   1        1.70        1.02      4.84 o 
 -10   6   1       27.15       30.60      7.98 o 
  -9   6   1       22.95       32.33      7.62 o 
  -8   6   1       14.32       12.14      5.18 o 
  -7   6   1      139.73      143.23     11.29 o 
  -6   6   1       30.72       26.36      5.63 o 
  -5   6   1       26.42       25.32      4.38 o 
  -4   6   1       83.79       96.63      6.37 o 
  -3   6   1       37.63       35.03      4.21 o 
  -2   6   1      186.42      191.57      7.85 o 
  -1   6   1      148.72      166.80     10.49 o 
   0   6   1      156.31      152.52      7.15 o 
   1   6   1       89.10       85.88      5.70 o 
   2   6   1      505.80      554.55     15.21 o 
   3   6   1       22.02       31.24      4.55 o 
   4   6   1       19.64       18.03      3.79 o 
   5   6   1       86.45       90.04      7.33 o 
   6   6   1       68.27       65.65      8.81 o 
   7   6   1       10.18       15.28      5.48 o 
   8   6   1       21.34        9.82      4.84 o 
   9   6   1        9.95        7.56      5.20 o 
  10   6   1       18.41       20.02      7.09 o 
 -10   7   1        6.32        7.79      5.73 o 
  -9   7   1        6.58        6.92      5.05 o 
  -8   7   1       71.25       85.69     14.36 o 
  -7   7   1       73.87       77.78     10.12 o 
  -6   7   1       52.31       62.74      7.14 o 
  -5   7   1        6.71        2.54      3.38 o 
  -4   7   1       10.32       13.42      6.10 o 
  -3   7   1       78.03       75.23      9.10 o 
  -2   7   1      325.93      330.72     16.31 o 
  -1   7   1        0.79        1.15      2.43 o 
   0   7   1       80.42       85.87      9.20 o 
   1   7   1       47.93       49.98      7.75 o 
   2   7   1      173.12      195.47     12.68 o 
   3   7   1       51.15       63.78      6.57 o 
   4   7   1      117.64      122.18      8.46 o 
   5   7   1       49.74       45.85      6.45 o 
   6   7   1       89.20       96.62      9.03 o 
   7   7   1        4.92        8.45      5.06 o 
   8   7   1        1.47       -1.85      3.46 o 
   9   7   1        0.61        0.92      4.63 o 
  10   7   1        3.58       -0.20      4.68 o 
  -9   8   1       46.13       36.12      8.47 o 
  -8   8   1       32.13       46.29      9.40 o 
  -7   8   1       58.43       55.00      9.89 o 
  -6   8   1        5.29        5.21      4.52 o 
  -5   8   1       14.26       17.62      5.98 o 
  -4   8   1       38.00       34.68      7.57 o 
  -3   8   1       46.32       41.67      7.56 o 
  -2   8   1        2.07        4.02      3.48 o 
  -1   8   1        0.17       -0.25      2.63 o 
   0   8   1       19.09       17.03      5.38 o 
   1   8   1       60.51       76.75     10.17 o 
   2   8   1       42.29       42.98     12.31 o 
   3   8   1      154.11      170.74     13.26 o 
   4   8   1       51.62       49.16      8.83 o 
   5   8   1        5.94        5.90      4.28 o 
   6   8   1       10.93        9.92      5.09 o 
   7   8   1        4.01        2.41      3.92 o 
   8   8   1        1.84        4.43      4.72 o 
   9   8   1        1.51        2.07      3.79 o 
  -8   9   1        5.95       -1.21      4.52 o 
  -7   9   1        7.95       14.02      6.29 o 
  -6   9   1        2.89       -0.52      4.20 o 
  -5   9   1        2.84        5.09      4.78 o 
  -4   9   1       26.61       20.98      6.64 o 
  -3   9   1       33.39       42.64      8.70 o 
  -2   9   1        0.71        0.45      3.24 o 
  -1   9   1        4.96        3.16      3.62 o 
   0   9   1       11.22       15.49      5.29 o 
   1   9   1      103.57      103.33     12.26 o 
   2   9   1        7.38        5.20      4.37 o 
   3   9   1        2.32        0.33      3.89 o 
   4   9   1        1.42        0.00      3.78 o 
   5   9   1        2.95        2.37      4.38 o 
   6   9   1        6.41        5.89      4.90 o 
   7   9   1       34.05       32.11      8.44 o 
  -6  10   1        2.66        1.93      5.67 o 
  -5  10   1       10.51        5.70      5.13 o 
  -4  10   1        2.03        4.37      5.37 o 
  -3  10   1       49.47       57.69     11.24 o 
  -2  10   1       70.06       83.19     12.29 o 
  -1  10   1       20.28       31.19      8.19 o 
   0  10   1        6.32        4.77      5.15 o 
   1  10   1        3.66        2.96      4.63 o 
   2  10   1       11.21        5.66      4.82 o 
   3  10   1       13.48       15.27      6.66 o 
   4  10   1        8.18        7.48      4.90 o 
   5  10   1        1.04       -1.38      4.35 o 
   6  10   1        1.27        1.99      4.81 o 
  -4  11   1        4.14        2.83      5.66 o 
  -3  11   1        0.73        1.37      5.34 o 
  -2  11   1        2.83       -0.06      4.35 o 
  -1  11   1        2.20        6.32      5.19 o 
   0  11   1       16.73        8.94      5.99 o 
   1  11   1        2.44       -0.71      4.37 o 
   2  11   1        0.09       -2.29      4.70 o 
   3  11   1        1.62        4.72      5.09 o 
  -9  -5   2       46.31       41.15      6.68 o 
  -8  -5   2      157.15      146.09     15.23 o 
 -13  -4   2        5.00        9.61      7.83 o 
 -12  -4   2        0.12        0.07      4.31 o 
 -11  -4   2       42.01       33.39      7.32 o 
 -10  -4   2      115.63      131.61     12.83 o 
  -9  -4   2       18.82       11.23      4.19 o 
  -8  -4   2       17.12       15.99      4.29 o 
   2  -4   2      653.85      668.53     18.25 o 
   3  -4   2      415.11      432.75     16.11 o 
   4  -4   2      223.44      192.64     11.85 o 
   5  -4   2       33.23       36.33      6.76 o 
   6  -4   2       73.00       77.02      9.31 o 
   7  -4   2       92.26       89.52     11.11 o 
   8  -4   2        7.88        2.96      4.17 o 
 -13  -3   2       10.68        5.16      6.26 o 
 -12  -3   2       48.97       39.70     11.58 o 
 -11  -3   2       42.42       50.19      8.59 o 
 -10  -3   2      135.29      126.59     10.57 o 
  -9  -3   2       21.22       20.38      5.58 o 
  -8  -3   2       78.77       92.03     15.10 o 
   2  -3   2      971.23      989.95     25.25 o 
   3  -3   2       70.15       74.49      6.80 o 
   4  -3   2      391.49      392.67     17.89 o 
   5  -3   2      260.07      239.82     15.19 o 
   6  -3   2      252.04      239.66     16.72 o 
   7  -3   2      161.33      141.03     14.27 o 
   8  -3   2        3.43        2.49      3.93 o 
   9  -3   2       49.64       61.42     12.79 o 
  10  -3   2       16.25       18.43      8.42 o 
  11  -3   2        8.90       13.38      8.39 o 
 -13  -2   2        5.97       11.29      7.38 o 
 -12  -2   2        5.16        8.80      6.67 o 
 -11  -2   2       73.85       81.24     15.42 o 
 -10  -2   2      143.15      151.10     11.82 o 
  -9  -2   2       91.39       89.36      9.54 o 
  -8  -2   2      302.84      315.53     14.96 o 
  -4  -2   2       98.18      100.74      8.39 o 
  -3  -2   2      149.22      134.32      8.48 o 
  -2  -2   2     1603.75     1617.14     37.14 o 
  -1  -2   2     7046.53     7161.68    139.79 o 
   1  -2   2    21948.09    20786.60    412.35 o 
   2  -2   2     2921.83     2884.30     61.65 o 
   3  -2   2     2637.25     2748.54     63.33 o 
   4  -2   2     1061.10     1084.21     34.29 o 
   5  -2   2      319.79      339.19     18.87 o 
   6  -2   2       68.33       98.32     11.00 o 
   7  -2   2        0.24       -1.57      3.10 o 
   8  -2   2       62.03       57.90     11.80 o 
   9  -2   2       85.89      110.57     14.68 o 
  10  -2   2       54.57       53.66     13.31 o 
  11  -2   2        1.25        5.50      5.99 o 
  12  -2   2        1.27        4.42      6.06 o 
 -13  -1   2        5.68        5.95      6.93 o 
 -12  -1   2       11.37       13.49      8.39 o 
 -11  -1   2        2.82        6.69      5.95 o 
 -10  -1   2       53.74       51.31      8.47 o 
  -9  -1   2       53.10       56.24      8.24 o 
  -8  -1   2        0.41        1.15      2.44 o 
  -5  -1   2      641.25      612.27     24.51 o 
  -4  -1   2     2885.14     2882.44     66.52 o 
  -3  -1   2      980.77      928.17     27.20 o 
  -2  -1   2     7048.99     7016.88    137.14 o 
  -1  -1   2     1479.42     1442.05     32.65 o 
   0  -1   2      126.04      130.32      6.37 o 
   1  -1   2      676.57      637.81     18.92 o 
   2  -1   2       15.93       21.34      4.08 o 
   3  -1   2      303.68      307.14     15.08 o 
   4  -1   2      251.09      251.69     14.97 o 
   5  -1   2     1379.96     1426.59     45.38 o 
   6  -1   2      282.78      295.59     19.57 o 
   7  -1   2       68.12       68.76     11.94 o 
   8  -1   2       64.84       69.55     12.84 o 
   9  -1   2      102.71      115.62     15.08 o 
  10  -1   2       12.29       20.71      8.66 o 
  11  -1   2        3.67        5.88      6.17 o 
  12  -1   2       10.71        3.43      7.47 o 
 -14   0   2        0.35        3.66      6.93 o 
 -13   0   2        3.38        3.66      6.58 o 
 -12   0   2       33.91       22.33      9.65 o 
 -11   0   2      187.64      188.36     18.87 o 
 -10   0   2        0.04        0.80      2.34 o 
  -9   0   2      178.64      181.86     12.01 o 
  -8   0   2        0.94       -0.91      1.33 o 
  -7   0   2      338.89      333.64     11.55 o 
  -6   0   2      646.82      657.32     25.26 o 
  -5   0   2     1379.09     1368.50     40.28 o 
  -4   0   2       84.82       91.57      5.31 o 
  -3   0   2       19.33       18.66      2.41 o 
  -2   0   2     8317.39     7330.84    136.27 o 
  -1   0   2     6544.93     5978.35    139.25 o 
   0   0   2      907.74      815.60     15.67 o 
   1   0   2      904.52      899.34     13.83 o 
   2   0   2     3651.93     3491.99     43.43 o 
   3   0   2        0.13        0.33      0.98 o 
   4   0   2      427.29      459.00     11.92 o 
   5   0   2      173.72      163.65      9.04 o 
   6   0   2      433.65      430.26     28.28 o 
   7   0   2        6.41        4.86      2.90 o 
   8   0   2       12.57       19.15      5.12 o 
   9   0   2       56.01       71.97     14.54 o 
  10   0   2        0.36        7.79      6.60 o 
  11   0   2       29.79       28.43     11.45 o 
  12   0   2        0.41        5.99      6.98 o 
 -13   1   2        5.61        4.07      4.12 o 
 -12   1   2       12.29       13.22      5.38 o 
 -11   1   2        2.30       -0.54      2.79 o 
 -10   1   2       53.37       37.75      7.12 o 
  -9   1   2       53.85       44.46      5.84 o 
  -8   1   2        0.34       -0.19      1.51 o 
  -7   1   2       26.76       28.52      4.22 o 
  -6   1   2     1005.34     1016.88     17.72 o 
  -5   1   2      641.07      627.62     16.75 o 
  -4   1   2     2907.30     2844.35     45.72 o 
  -3   1   2     1014.22      979.09     18.89 o 
  -2   1   2     7105.61     6958.81     94.86 o 
  -1   1   2     1477.93     1440.69     18.37 o 
   0   1   2      136.19      142.66      3.69 o 
   1   1   2      677.41      654.98     13.39 o 
   2   1   2       15.45       21.47      2.33 o 
   3   1   2      300.43      307.20      8.64 o 
   4   1   2      259.44      258.85      8.69 o 
   5   1   2     1378.15     1428.66     25.75 o 
   6   1   2      280.74      301.50     11.00 o 
   7   1   2       68.20       80.29      8.58 o 
   8   1   2       66.62       64.44      8.65 o 
   9   1   2      105.26      119.50     11.30 o 
  10   1   2       11.79        7.32      4.25 o 
  11   1   2        3.86        2.37      3.93 o 
  12   1   2       10.72        9.78      8.06 o 
 -13   2   2        6.02       11.25      5.86 o 
 -12   2   2        5.26       12.89      5.36 o 
 -11   2   2       71.68       68.73     10.15 o 
 -10   2   2      145.81      161.40     12.24 o 
  -9   2   2       93.26       89.86      9.14 o 
  -8   2   2      306.36      324.92     12.36 o 
  -7   2   2      182.78      182.39      7.34 o 
  -6   2   2      220.30      215.31      7.37 o 
  -5   2   2      740.85      752.84     13.80 o 
  -4   2   2      103.20      102.72      6.67 o 
  -3   2   2      148.19      143.33      6.28 o 
  -2   2   2     1589.52     1574.65     27.23 o 
  -1   2   2     7099.52     7202.66     79.94 o 
   0   2   2    23145.49    22063.40    235.40 o 
   1   2   2    21828.13    21164.74    232.59 o 
   2   2   2     2874.12     2782.58     37.16 o 
   3   2   2     2619.86     2699.43     37.45 o 
   4   2   2     1063.21     1083.53     20.34 o 
   5   2   2      328.89      354.69     11.24 o 
   6   2   2       65.24       69.58      5.81 o 
   7   2   2        0.47        1.38      2.15 o 
   8   2   2       61.46       58.97      8.34 o 
   9   2   2       89.18       92.42     10.94 o 
  10   2   2       52.75       67.72     12.97 o 
  11   2   2        1.18       -0.84      3.49 o 
  12   2   2        1.12        2.76      4.22 o 
 -13   3   2       10.99        9.46      6.00 o 
 -12   3   2       48.75       55.03     10.13 o 
 -11   3   2       43.46       48.32      8.97 o 
 -10   3   2      135.79      120.26     11.40 o 
  -9   3   2       22.15       20.70      5.48 o 
  -8   3   2       77.24       83.01      8.45 o 
  -7   3   2      181.45      171.38      8.39 o 
  -6   3   2      131.35      136.71      4.57 o 
  -5   3   2     1096.56     1091.10     17.65 o 
  -4   3   2     1617.69     1549.82     21.14 o 
  -3   3   2      425.91      407.41      8.30 o 
  -2   3   2      795.40      758.20     10.23 o 
  -1   3   2      655.84      629.64     12.34 o 
   0   3   2      231.10      227.91      6.95 o 
   1   3   2      701.30      730.11     14.13 o 
   2   3   2      950.07      924.43     17.53 o 
   3   3   2       75.66       75.43      4.66 o 
   4   3   2      388.86      389.78     11.43 o 
   5   3   2      250.19      234.70      9.19 o 
   6   3   2      252.74      242.77     10.05 o 
   7   3   2      165.03      186.31      9.50 o 
   8   3   2        2.97        3.03      3.56 o 
   9   3   2       47.35       73.09     10.40 o 
  10   3   2       16.37       14.83      5.93 o 
  11   3   2        8.63       10.10      5.74 o 
 -13   4   2        4.84        4.31      5.10 o 
 -12   4   2        0.17       -0.52      4.20 o 
 -11   4   2       41.19       36.83      8.00 o 
 -10   4   2      114.97      123.62     11.86 o 
  -9   4   2       17.68       18.47      5.34 o 
  -8   4   2       15.50       20.12      5.08 o 
  -7   4   2      127.54      116.46      7.05 o 
  -6   4   2      103.13       93.00      4.54 o 
  -5   4   2      131.96      146.68      6.75 o 
  -4   4   2      186.60      211.13      8.42 o 
  -3   4   2      216.58      225.47      6.53 o 
  -2   4   2      177.17      171.34      5.21 o 
  -1   4   2      622.37      601.78      9.98 o 
   0   4   2      511.53      484.94     11.82 o 
   1   4   2      145.53      126.81      5.93 o 
   2   4   2      665.42      671.66     15.19 o 
   3   4   2      422.45      445.87     12.47 o 
   4   4   2      223.93      208.99      8.66 o 
   5   4   2       32.26       28.12      4.21 o 
   6   4   2       72.84       80.01      6.44 o 
   7   4   2       94.45       82.53     12.40 o 
   8   4   2        8.63        5.81      4.07 o 
   9   4   2       23.33       17.87      6.01 o 
  10   4   2        0.77       -0.59      3.74 o 
  11   4   2        3.71        2.67      4.61 o 
 -12   5   2       40.19       39.33      9.07 o 
 -11   5   2       18.48       12.63      5.64 o 
 -10   5   2        8.91        8.47      4.69 o 
  -9   5   2       49.08       56.53      8.97 o 
  -8   5   2      156.17      177.35     12.23 o 
  -7   5   2       43.97       38.99      5.18 o 
  -6   5   2      242.19      233.99      9.50 o 
  -5   5   2      311.95      304.62     10.13 o 
  -4   5   2       95.54      104.81      5.00 o 
  -3   5   2      654.94      693.05     13.03 o 
  -2   5   2      178.41      188.30      5.82 o 
  -1   5   2      127.51      129.45      6.30 o 
   0   5   2      784.53      735.95     16.37 o 
   1   5   2       48.47       53.95      4.74 o 
   2   5   2      462.46      456.66     24.67 o 
   3   5   2       92.19       98.38      5.45 o 
   4   5   2      253.84      259.71     10.38 o 
   5   5   2       61.85       64.06      6.13 o 
   6   5   2       56.46       53.39      6.13 o 
   7   5   2        6.39        1.05      3.08 o 
   8   5   2        1.80        0.80      3.46 o 
   9   5   2       14.05       17.67      6.31 o 
  10   5   2        8.54       10.81      5.93 o 
  11   5   2       21.81       27.01      8.12 o 
 -12   6   2        6.15        9.71      6.20 o 
 -11   6   2       18.19       22.83      7.13 o 
 -10   6   2        1.72        1.18      4.29 o 
  -9   6   2        1.57        3.88      3.97 o 
  -8   6   2       32.37       28.96      6.49 o 
  -7   6   2       56.55       61.04      8.34 o 
  -6   6   2       79.90       91.23      9.18 o 
  -5   6   2        7.47        4.06      2.40 o 
  -4   6   2      433.45      451.42     13.66 o 
  -3   6   2      507.34      507.04     11.25 o 
  -2   6   2        7.51        8.49      2.66 o 
  -1   6   2      258.22      251.61      9.48 o 
   0   6   2       97.54      103.67      6.35 o 
   1   6   2        3.52        5.74      2.30 o 
   2   6   2       72.47       86.53      6.33 o 
   3   6   2      199.74      197.57      9.50 o 
   4   6   2      134.85      129.67      6.94 o 
   5   6   2      193.75      181.52      9.61 o 
   6   6   2      227.41      240.78     14.68 o 
   7   6   2        3.79        3.92      4.26 o 
   8   6   2        6.87        8.42      4.99 o 
   9   6   2       17.33       15.02      9.38 o 
  10   6   2        0.71       -1.67      4.68 o 
 -11   7   2        0.22        1.51      4.85 o 
 -10   7   2        1.24        2.49      4.57 o 
  -9   7   2       51.47       76.19     11.13 o 
  -8   7   2       64.48       71.07     10.08 o 
  -7   7   2       22.64       17.69      4.59 o 
  -6   7   2       36.66       36.62      7.41 o 
  -5   7   2       49.24       41.08      7.36 o 
  -4   7   2       33.18       32.94      6.59 o 
  -3   7   2      103.65      121.52     10.10 o 
  -2   7   2       99.34      103.98      9.64 o 
  -1   7   2       84.76       92.33      9.68 o 
   0   7   2       69.03       72.84      8.81 o 
   1   7   2      127.38      109.87      9.52 o 
   2   7   2       83.61       78.36      6.86 o 
   3   7   2       21.62       19.46      4.30 o 
   4   7   2      127.44      128.62      7.42 o 
   5   7   2       39.29       44.88      5.39 o 
   6   7   2        0.90       -1.15      2.49 o 
   7   7   2        9.49        9.25      4.89 o 
   8   7   2        8.13        8.56      5.14 o 
   9   7   2       11.22       20.94      7.38 o 
 -10   8   2        5.68        2.87      6.80 o 
  -9   8   2        4.92        5.14      5.14 o 
  -8   8   2       17.49       14.17      5.99 o 
  -7   8   2       27.34       17.62      6.07 o 
  -6   8   2       40.37       36.66      7.78 o 
  -5   8   2        2.51        4.88      5.00 o 
  -4   8   2       28.96       33.79      7.96 o 
  -3   8   2        0.75        3.94      3.49 o 
  -2   8   2       12.71       11.28      4.82 o 
  -1   8   2       20.91       15.59      5.31 o 
   0   8   2       18.62       23.31      6.05 o 
   1   8   2        2.94        0.81      2.98 o 
   2   8   2       10.56        9.27      4.54 o 
   3   8   2       30.40       27.87      6.81 o 
   4   8   2       33.49       37.16     10.82 o 
   5   8   2       11.75       10.24      4.67 o 
   6   8   2       22.49       22.00      6.62 o 
   7   8   2        1.06        0.23      3.29 o 
   8   8   2        9.65        7.38      4.41 o 
  -8   9   2        6.21        1.85      4.77 o 
  -7   9   2        0.48        1.16      3.99 o 
  -6   9   2       13.89        9.93      7.32 o 
  -5   9   2       19.48       16.70      5.92 o 
  -4   9   2       13.99       17.77      6.01 o 
  -3   9   2       21.30       30.46     14.61 o 
  -2   9   2       24.24       13.97      5.71 o 
  -1   9   2       30.27       26.88      9.80 o 
   0   9   2       48.71       51.81      9.18 o 
   1   9   2       32.51       26.75      6.99 o 
   2   9   2       29.24       29.04      7.34 o 
   3   9   2        7.52        8.05      4.62 o 
   4   9   2        3.31        2.45      3.80 o 
   5   9   2        9.26        5.92      4.84 o 
   6   9   2       46.26       48.17     12.74 o 
   7   9   2       10.44       15.79      6.57 o 
  -7  10   2        2.56       -1.84      3.67 o 
  -6  10   2        0.20        1.03      4.39 o 
  -5  10   2        9.82        5.67      7.96 o 
  -4  10   2       47.29       56.37     11.56 o 
  -3  10   2        2.91        4.09      4.87 o 
  -2  10   2        0.72        1.92      4.23 o 
  -1  10   2       58.73       75.57     12.04 o 
   0  10   2       51.70       48.13      9.93 o 
   1  10   2        4.09        0.41      3.94 o 
   2  10   2       22.40       25.81      7.48 o 
   3  10   2       26.78       17.19      7.65 o 
   4  10   2       14.19        4.16      5.37 o 
   5  10   2        3.65        5.14      5.33 o 
  -4  11   2       19.62       24.55      8.15 o 
  -3  11   2        8.87        7.71      6.15 o 
  -2  11   2        0.32        1.06      4.68 o 
  -1  11   2        1.40       -0.84      4.44 o 
   0  11   2        8.57       13.85      7.01 o 
   1  11   2        9.76        7.63      5.81 o 
   2  11   2       19.60       12.84      6.77 o 
 -10  -5   3        3.56        1.62      3.20 o 
 -13  -4   3        3.93        5.48      6.80 o 
 -12  -4   3        2.63        1.00      4.11 o 
 -11  -4   3        1.91        1.22      3.25 o 
 -10  -4   3       44.61       45.15      7.72 o 
  -2  -4   3      232.02      241.21     10.10 o 
  -1  -4   3      684.24      655.20     16.52 o 
   1  -4   3     4279.02     4442.51     86.83 o 
   2  -4   3      511.67      533.14     17.35 o 
   3  -4   3      355.46      373.87     16.00 o 
   4  -4   3       55.70       68.02      7.68 o 
   5  -4   3      271.61      268.66     16.43 o 
   6  -4   3      116.97      114.21     11.78 o 
   7  -4   3       79.85       87.37     11.67 o 
 -13  -3   3        1.21       -2.38      5.32 o 
 -12  -3   3       18.43       13.70      5.61 o 
 -11  -3   3       94.97       87.75     10.80 o 
 -10  -3   3      112.03      111.26     12.57 o 
  -4  -3   3      961.61      981.80     30.84 o 
  -3  -3   3      471.43      460.63     17.17 o 
  -2  -3   3       34.66       35.14      3.86 o 
  -1  -3   3      181.26      188.49      8.01 o 
   0  -3   3       26.98       34.56      3.57 o 
   1  -3   3      242.28      248.35     10.39 o 
   2  -3   3     1912.58     1962.19     46.63 o 
   3  -3   3      295.60      327.99     15.35 o 
   4  -3   3      606.14      628.18     24.89 o 
   5  -3   3       49.90       50.94      8.75 o 
   6  -3   3       10.89       10.19      4.91 o 
   7  -3   3       47.70       54.33     10.77 o 
   8  -3   3      103.64       97.80     14.74 o 
   9  -3   3       28.30       25.45      9.58 o 
  10  -3   3       32.02       30.86     10.30 o 
  11  -3   3        1.73        0.31      5.32 o 
 -14  -2   3        1.07       -0.74      5.25 o 
 -13  -2   3        1.09        0.22      4.58 o 
 -12  -2   3       23.31       18.76      6.19 o 
 -11  -2   3       87.03       90.26     12.76 o 
 -10  -2   3      385.26      389.67     19.07 o 
  -6  -2   3      101.07      103.84     10.46 o 
  -5  -2   3      103.62      104.36      9.43 o 
  -4  -2   3      382.51      409.68     17.68 o 
  -3  -2   3     1244.93     1178.33     31.94 o 
  -2  -2   3     4536.83     4563.45     92.78 o 
  -1  -2   3     2287.39     2324.57     51.77 o 
   0  -2   3      811.05      821.68     22.02 o 
   1  -2   3      364.10      356.67     13.80 o 
   2  -2   3      320.10      317.47     14.41 o 
   3  -2   3      218.07      216.30     12.75 o 
   4  -2   3       44.23       44.93      7.54 o 
   5  -2   3       31.99       53.35      9.22 o 
   6  -2   3       89.03       95.09     11.54 o 
   7  -2   3       83.92       73.36     12.52 o 
   8  -2   3       42.52       42.42     10.73 o 
   9  -2   3       79.44       87.19     15.69 o 
  10  -2   3       18.13       13.38      7.94 o 
  11  -2   3        5.02        3.03      5.83 o 
 -14  -1   3        4.90        2.94      7.20 o 
 -13  -1   3       16.01       17.98     10.03 o 
 -12  -1   3       12.42        5.53      3.95 o 
 -11  -1   3      180.48      178.17     13.87 o 
 -10  -1   3       59.90       52.05      8.22 o 
  -9  -1   3       67.67       62.03      8.23 o 
  -7  -1   3      804.57      808.35     32.99 o 
  -6  -1   3      855.22      885.19     32.95 o 
  -5  -1   3      144.67      138.67     10.95 o 
  -4  -1   3        3.93        6.89      2.81 o 
  -3  -1   3      222.49      208.47      6.65 o 
  -2  -1   3      927.81      910.17     18.00 o 
  -1  -1   3     3231.35     3188.60     49.24 o 
   0  -1   3     4800.80     4635.00     68.80 o 
   1  -1   3      586.25      539.16     14.15 o 
   2  -1   3      443.19      460.20     18.51 o 
   3  -1   3      349.39      337.40     17.10 o 
   4  -1   3       85.11       88.98      9.58 o 
   5  -1   3      479.20      467.79     24.08 o 
   6  -1   3      129.99      128.68     13.47 o 
   7  -1   3       98.50       83.60     13.44 o 
   8  -1   3        9.88        7.29      5.83 o 
   9  -1   3       75.55       83.57     15.82 o 
  10  -1   3        9.24        9.09      6.73 o 
  11  -1   3        4.93        3.57      5.45 o 
 -14   0   3        8.01        6.58      7.61 o 
 -13   0   3        7.33        3.32      5.07 o 
 -12   0   3       18.24       14.83      8.28 o 
 -11   0   3      713.79      760.52     22.92 o 
 -10   0   3       18.46       16.52      4.32 o 
  -9   0   3       24.98       23.73      4.50 o 
  -8   0   3      133.66      125.03      8.92 o 
  -7   0   3      144.70      171.06      9.69 o 
  -6   0   3     1517.49     1523.45     31.67 o 
  -5   0   3       81.07       91.46      5.87 o 
  -4   0   3      666.78      665.11     15.86 o 
  -3   0   3     2729.65     2708.08     33.74 o 
  -2   0   3     3478.91     3205.55     45.33 o 
  -1   0   3      135.34      147.86      6.00 o 
   0   0   3      598.98      591.78     14.31 o 
   1   0   3      142.81      143.85      4.71 o 
   3   0   3      393.95      399.88     10.66 o 
   4   0   3       86.38       90.62      5.40 o 
   5   0   3     1198.69     1155.38     23.22 o 
   6   0   3        8.45        4.11      2.60 o 
   7   0   3      314.82      339.90     15.92 o 
   8   0   3      419.68      452.30     29.62 o 
   9   0   3        8.63        7.63      6.24 o 
  10   0   3        4.92        2.74      5.41 o 
  11   0   3       19.79       15.87      8.62 o 
 -14   1   3        4.92        7.20      7.88 o 
 -13   1   3       16.13       24.40      6.99 o 
 -12   1   3       12.54        8.89      4.58 o 
 -11   1   3      179.27      175.79     10.83 o 
 -10   1   3       61.41       58.40      6.91 o 
  -9   1   3       66.82       69.95      6.98 o 
  -8   1   3      257.04      269.29     13.02 o 
  -7   1   3      784.95      758.13     21.65 o 
  -6   1   3      875.53      907.26     24.62 o 
  -5   1   3      146.35      140.06      7.25 o 
  -4   1   3        4.64        6.15      1.94 o 
  -3   1   3      224.94      205.74      7.29 o 
  -2   1   3      929.33      923.27     14.33 o 
  -1   1   3     3224.03     3193.42     33.03 o 
   0   1   3     4761.91     4556.40     54.13 o 
   1   1   3      547.16      503.23     10.28 o 
   2   1   3      434.87      428.13     10.21 o 
   3   1   3      356.55      342.12      9.81 o 
   4   1   3       86.43       84.85      5.31 o 
   5   1   3      470.76      458.72     13.55 o 
   6   1   3      132.60      128.06      7.58 o 
   7   1   3      100.30      102.47      7.49 o 
   8   1   3        9.91        6.24      3.82 o 
   9   1   3       73.81       68.04      9.82 o 
  10   1   3        8.71       11.04      5.16 o 
  11   1   3        5.20        1.12      6.06 o 
 -14   2   3        0.97        1.59      4.53 o 
 -13   2   3        1.14        1.34      4.25 o 
 -12   2   3       22.53       20.51      9.58 o 
 -11   2   3       83.27       91.81     13.12 o 
 -10   2   3      388.83      409.43     15.63 o 
  -9   2   3      205.39      209.17      9.02 o 
  -8   2   3       57.77       56.01      5.11 o 
  -7   2   3      126.37      129.20      6.15 o 
  -6   2   3       99.36      109.54      7.27 o 
  -5   2   3       98.16       87.87     12.13 o 
  -4   2   3      395.16      381.70     11.89 o 
  -3   2   3     1211.16     1154.90     22.76 o 
  -2   2   3     4520.69     4482.34     90.22 o 
  -1   2   3     2312.81     2423.48     30.86 o 
   0   2   3      799.45      771.16     11.86 o 
   1   2   3      371.93      365.02      9.08 o 
   2   2   3      317.53      313.61      8.92 o 
   3   2   3      212.32      191.68      8.77 o 
   4   2   3       41.68       39.02      4.16 o 
   5   2   3       35.60       34.86      4.51 o 
   6   2   3       93.29       92.15      6.72 o 
   7   2   3       82.91       81.32      7.48 o 
   8   2   3       41.77       47.06      7.73 o 
   9   2   3       81.71       87.93     10.89 o 
  10   2   3       17.87       20.71      6.49 o 
  11   2   3        4.66        4.28      4.27 o 
 -13   3   3        1.30        3.79      4.27 o 
 -12   3   3       17.74       17.90      6.33 o 
 -11   3   3       96.56       96.11     11.58 o 
 -10   3   3      115.34      100.04     10.28 o 
  -9   3   3       65.32       71.45      6.20 o 
  -8   3   3       45.88       47.93      4.93 o 
  -7   3   3      212.70      225.48      8.25 o 
  -6   3   3      707.72      718.35     14.60 o 
  -5   3   3      130.46      120.97      7.22 o 
  -4   3   3      965.22      980.24     22.26 o 
  -3   3   3      470.85      451.81     13.34 o 
  -2   3   3       31.96       25.51      2.80 o 
  -1   3   3      192.89      185.64      6.44 o 
   0   3   3       28.28       41.47      3.38 o 
   1   3   3      235.28      246.10      6.93 o 
   2   3   3     1925.06     1949.70     30.16 o 
   3   3   3      295.75      308.76     11.89 o 
   4   3   3      611.76      625.51     15.71 o 
   5   3   3       46.26       47.91      5.27 o 
   6   3   3       10.28        6.39      2.69 o 
   7   3   3       46.16       56.89      6.70 o 
   8   3   3      102.51       94.60     10.74 o 
   9   3   3       29.37       23.78      6.71 o 
  10   3   3       31.55       28.33      7.69 o 
  11   3   3        1.72        5.90      4.67 o 
 -13   4   3        4.06        7.85      5.08 o 
 -12   4   3        2.53        4.09      3.72 o 
 -11   4   3        1.86        3.66      3.84 o 
 -10   4   3       43.21       39.58      7.47 o 
  -9   4   3       95.86      103.99      7.88 o 
  -8   4   3      377.50      363.96     13.22 o 
  -7   4   3       52.32       55.81      4.89 o 
  -6   4   3      322.67      325.04      9.47 o 
  -5   4   3      371.68      387.54      9.75 o 
  -4   4   3       73.85       75.21      3.95 o 
  -3   4   3      212.63      214.81      5.61 o 
  -2   4   3      241.51      248.57      8.30 o 
  -1   4   3      669.29      637.67     14.27 o 
   0   4   3      363.94      375.67     10.57 o 
   1   4   3     4246.74     4275.66     55.67 o 
   2   4   3      518.82      539.40     12.06 o 
   3   4   3      360.67      373.32     11.86 o 
   4   4   3       55.90       63.37      5.75 o 
   5   4   3      266.02      256.69     10.69 o 
   6   4   3      119.93      117.27      7.66 o 
   7   4   3       80.73       81.68      9.80 o 
   8   4   3        3.39       -0.24      3.38 o 
   9   4   3       25.49       27.09      7.31 o 
  10   4   3        8.18       11.91      5.72 o 
  11   4   3       23.28       22.59     11.92 o 
 -12   5   3       11.02       10.90      7.48 o 
 -11   5   3       41.85       44.32      8.50 o 
 -10   5   3        3.56        1.10      3.16 o 
  -9   5   3      181.86      179.92     10.08 o 
  -8   5   3       28.28       31.40      5.07 o 
  -7   5   3      176.63      175.77      8.78 o 
  -6   5   3      112.55      113.09      6.64 o 
  -5   5   3      174.49      159.75      7.40 o 
  -4   5   3       76.05       80.19      4.55 o 
  -3   5   3       98.75      107.38      4.85 o 
  -2   5   3      211.52      207.30      6.16 o 
  -1   5   3      242.17      272.23      9.57 o 
   0   5   3      356.97      402.26     12.00 o 
   1   5   3      148.79      140.85      7.10 o 
   2   5   3      175.77      168.68      7.04 o 
   3   5   3       15.28       13.98      2.77 o 
   4   5   3       55.28       62.93      6.23 o 
   5   5   3      115.75      104.97      8.94 o 
   6   5   3       72.13       73.81      7.70 o 
   7   5   3        9.50        8.57      4.70 o 
   8   5   3       11.45       14.41      8.53 o 
   9   5   3        7.32        3.57      4.84 o 
  10   5   3        1.04        0.44      4.57 o 
 -12   6   3        1.53        3.65      4.75 o 
 -11   6   3       15.09       11.29      5.22 o 
 -10   6   3       13.30       20.21      6.39 o 
  -9   6   3       39.66       32.25      7.60 o 
  -8   6   3       69.21       84.87     12.83 o 
  -7   6   3       66.71       65.00      8.32 o 
  -6   6   3      131.71      128.99      9.34 o 
  -5   6   3       11.97       11.15      2.44 o 
  -4   6   3       70.19       61.04      4.41 o 
  -3   6   3        8.64        5.02      2.06 o 
  -2   6   3        7.98        8.44      2.52 o 
  -1   6   3       31.12       42.73      4.95 o 
   0   6   3      125.95      116.87      7.02 o 
   1   6   3       40.13       45.98      5.31 o 
   2   6   3      106.05      120.57      7.52 o 
   3   6   3      306.74      296.74     10.37 o 
   4   6   3       95.83       96.89      6.55 o 
   5   6   3       16.22       13.81      3.94 o 
   6   6   3       22.76       21.22      4.68 o 
   7   6   3       15.12       19.88     11.89 o 
   8   6   3        8.73        4.61      4.86 o 
   9   6   3        0.92       -0.24      4.16 o 
 -11   7   3        5.73        3.48      4.90 o 
 -10   7   3       13.65       13.83      5.93 o 
  -9   7   3        2.63       -0.81      3.64 o 
  -8   7   3       59.93       66.86     13.91 o 
  -7   7   3       30.44       25.92      6.40 o 
  -6   7   3        8.59        5.39      3.44 o 
  -5   7   3       21.43       20.96      5.44 o 
  -4   7   3      110.13      111.79     10.37 o 
  -3   7   3       58.98       70.19      8.91 o 
  -2   7   3        0.47        1.15      2.77 o 
  -1   7   3       57.71       63.88      8.35 o 
   0   7   3       85.52       85.63      6.93 o 
   1   7   3        4.01        4.45      2.73 o 
   2   7   3       15.57       11.34      3.58 o 
   3   7   3        0.94        1.39      2.17 o 
   4   7   3        0.23        0.81      2.21 o 
   5   7   3        4.60        3.77      2.44 o 
   6   7   3       18.20       16.26      4.76 o 
   7   7   3       16.69       19.79     10.58 o 
   8   7   3       18.93       23.83      7.34 o 
   9   7   3        8.79       15.62      6.96 o 
 -10   8   3        9.41        4.40      6.46 o 
  -9   8   3       43.28       43.60     12.88 o 
  -8   8   3       17.16       11.74      5.52 o 
  -7   8   3       50.60       55.61      9.51 o 
  -6   8   3       35.32       43.37      8.26 o 
  -5   8   3       39.73       31.07      7.18 o 
  -4   8   3       66.30       61.85      9.43 o 
  -3   8   3       11.45        3.56      4.26 o 
  -2   8   3        2.02        2.21      3.48 o 
  -1   8   3       30.87       32.95      6.95 o 
   0   8   3        1.98       -0.06      3.71 o 
   1   8   3       45.18       39.03      7.31 o 
   2   8   3      106.25       92.66     11.24 o 
   3   8   3       64.20       62.92      9.76 o 
   4   8   3       24.32       17.22      4.69 o 
   5   8   3       10.02        8.19      3.29 o 
   6   8   3        0.80        0.65      3.28 o 
   7   8   3        0.32       -0.82      3.12 o 
   8   8   3        2.01       -2.76      3.29 o 
  -9   9   3        4.39       10.81      6.00 o 
  -8   9   3        2.86        4.63      4.84 o 
  -7   9   3        3.94        3.11      4.52 o 
  -6   9   3       12.03       17.71      6.41 o 
  -5   9   3        0.29        0.53      3.68 o 
  -4   9   3        3.74        0.01      3.46 o 
  -3   9   3        1.77        1.29      3.57 o 
  -2   9   3       24.01       31.82      7.48 o 
  -1   9   3       31.08       32.26      7.39 o 
   0   9   3        2.67        7.40      4.26 o 
   1   9   3        0.76       -0.51      3.30 o 
   2   9   3       35.39       37.94      9.12 o 
   3   9   3       11.53        7.67      4.92 o 
   4   9   3        3.03        2.96      3.37 o 
   5   9   3        3.44        5.56      4.79 o 
   6   9   3        1.80       -0.58      5.75 o 
  -7  10   3        2.34        0.49      4.51 o 
  -6  10   3        8.93       10.71      5.86 o 
  -5  10   3       27.54       15.09      6.37 o 
  -4  10   3        1.21        5.14      4.77 o 
  -3  10   3       25.00       35.78     10.53 o 
  -2  10   3        9.29       23.14      7.39 o 
  -1  10   3       12.15       11.57      6.10 o 
   0  10   3        9.38        4.59      4.78 o 
   1  10   3       20.23       24.60      7.25 o 
   2  10   3        1.97        1.63      4.45 o 
   3  10   3        1.63        4.08      5.10 o 
   4  10   3        8.76        8.92      5.19 o 
  -4  11   3       13.16       13.87      6.95 o 
  -3  11   3        3.13        8.22      5.82 o 
  -2  11   3       27.76       21.85      7.89 o 
  -1  11   3       30.38       25.20      8.05 o 
   0  11   3        2.58       -1.11      4.22 o 
   1  11   3        0.58       -0.50      4.35 o 
 -11  -5   4       25.67       27.03     10.48 o 
  -2  -5   4      138.06      133.51      7.27 o 
 -13  -4   4       25.26       13.20      6.34 o 
 -12  -4   4       16.42       18.05      6.38 o 
 -11  -4   4        4.80        3.41      3.36 o 
  -5  -4   4      112.14      117.42     10.37 o 
  -4  -4   4      586.51      580.94     22.15 o 
  -3  -4   4      527.33      559.84     19.88 o 
  -2  -4   4      140.31      138.31      7.90 o 
  -1  -4   4      751.97      808.80     22.13 o 
   0  -4   4     4014.93     4023.02     82.68 o 
   1  -4   4     2090.07     2143.68     49.24 o 
   2  -4   4      899.05      901.41     27.20 o 
   3  -4   4       65.80       67.93      7.54 o 
   4  -4   4      237.42      226.64     14.54 o 
   5  -4   4      248.46      243.23     16.56 o 
 -13  -3   4        2.22       -1.42      4.56 o 
 -12  -3   4       51.73       74.21     11.02 o 
 -11  -3   4       39.18       52.35      8.80 o 
  -7  -3   4      125.83      141.83     13.20 o 
  -6  -3   4      181.54      191.70     14.36 o 
  -5  -3   4     1083.53     1097.38     35.39 o 
  -4  -3   4      106.97      104.42      8.75 o 
  -3  -3   4      416.27      414.78     16.70 o 
  -2  -3   4     1753.98     1835.30     43.65 o 
  -1  -3   4      887.85      863.51     24.44 o 
   0  -3   4      333.26      329.16     13.26 o 
   1  -3   4     1531.25     1603.23     40.28 o 
   2  -3   4      357.84      359.73     16.29 o 
   3  -3   4       32.61       51.64      7.47 o 
   4  -3   4      138.47      137.97     11.89 o 
   5  -3   4      389.82      365.90     21.21 o 
   6  -3   4        4.23        9.56      5.39 o 
   7  -3   4       14.71        9.85      5.66 o 
   8  -3   4       10.22        9.47      5.48 o 
   9  -3   4        2.81        1.59      5.16 o 
  10  -3   4       12.94       10.41      6.80 o 
 -14  -2   4        0.02        1.68      4.38 o 
 -13  -2   4        9.09        7.27      5.07 o 
 -12  -2   4        1.07        3.61      4.30 o 
 -11  -2   4      210.26      212.70     14.74 o 
  -8  -2   4      112.28      104.58     12.19 o 
  -7  -2   4      198.81      186.72     15.26 o 
  -6  -2   4      436.80      425.28     21.70 o 
  -5  -2   4      754.09      889.50     30.66 o 
  -4  -2   4      107.36       97.98      8.48 o 
  -3  -2   4       84.75       86.02      7.38 o 
  -2  -2   4      954.61      988.60     28.25 o 
  -1  -2   4     2692.37     2683.93     59.97 o 
   0  -2   4      387.36      400.80     15.93 o 
   1  -2   4      209.36      217.02     11.89 o 
   2  -2   4      934.10      899.04     29.80 o 
   3  -2   4      192.11      181.13     12.88 o 
   4  -2   4       19.84       13.94      5.21 o 
   5  -2   4       32.36       41.54      8.86 o 
   6  -2   4      243.09      229.07     18.27 o 
   7  -2   4       16.15       20.94      7.88 o 
   8  -2   4       35.74       29.92      9.70 o 
   9  -2   4       18.26       14.18      7.74 o 
  10  -2   4        0.13        2.47      5.99 o 
  11  -2   4        7.23        1.77      5.39 o 
 -14  -1   4        4.16       -0.16      6.08 o 
 -13  -1   4        3.33       11.75      5.69 o 
 -12  -1   4        1.71        5.41      4.85 o 
 -11  -1   4       50.85       35.53     11.56 o 
  -9  -1   4       86.57       90.55     12.05 o 
  -8  -1   4        2.75       -0.81      2.81 o 
  -7  -1   4      111.00      133.22     12.52 o 
  -6  -1   4      105.69      114.77     10.95 o 
  -5  -1   4      748.54      771.59     28.39 o 
  -4  -1   4      657.74      627.49     14.64 o 
  -3  -1   4      832.23      785.93     17.43 o 
  -2  -1   4      948.91      918.04     19.78 o 
  -1  -1   4     1092.24     1035.32     22.07 o 
   0  -1   4      257.13      250.98      9.72 o 
   1  -1   4       45.22       48.57      4.85 o 
   2  -1   4      317.69      317.07     12.53 o 
   3  -1   4      208.67      203.64     14.32 o 
   4  -1   4       18.38       14.05      5.32 o 
   5  -1   4        3.52        2.36      3.28 o 
   6  -1   4      350.51      349.92     23.30 o 
   7  -1   4      112.01      103.48     13.40 o 
   8  -1   4      138.64      145.78     16.90 o 
   9  -1   4       12.57       12.59      7.07 o 
  10  -1   4       34.90       38.83     11.92 o 
  11  -1   4        2.64        6.60      7.02 o 
 -14   0   4        3.56        3.99      6.89 o 
 -13   0   4        0.47        2.45      4.56 o 
 -12   0   4        0.29       -1.72      3.26 o 
 -11   0   4       51.37       57.81      7.49 o 
 -10   0   4        0.68        0.97      2.13 o 
  -9   0   4      336.55      346.14     15.76 o 
  -8   0   4      143.69      145.19      9.46 o 
  -7   0   4      141.69      170.22      9.48 o 
  -6   0   4      262.28      239.79     10.55 o 
  -5   0   4     1516.20     1541.56     23.08 o 
  -4   0   4       78.26       79.06      3.67 o 
  -3   0   4      360.05      365.87      8.04 o 
  -2   0   4        2.91        4.76      1.81 o 
  -1   0   4      691.80      656.92     16.29 o 
   0   0   4       81.99       69.95      7.47 o 
   1   0   4      459.81      449.51     14.38 o 
   2   0   4      177.11      165.59      6.35 o 
   3   0   4      823.61      817.26     17.25 o 
   4   0   4      486.60      444.18     12.99 o 
   5   0   4      629.50      663.69     17.40 o 
   6   0   4        2.87        2.40      4.38 o 
   7   0   4        6.14        8.73      5.90 o 
   8   0   4       19.58       22.11      9.22 o 
   9   0   4       12.75       10.23      7.32 o 
  10   0   4        0.02        6.01      6.49 o 
  11   0   4        5.15        8.57      7.90 o 
 -14   1   4        4.12        0.98      4.51 o 
 -13   1   4        3.26        7.65      4.53 o 
 -12   1   4        1.63        3.77      3.04 o 
 -11   1   4       53.11       52.69      7.03 o 
 -10   1   4       56.54       54.89      5.95 o 
  -9   1   4       83.38       87.35      8.40 o 
  -8   1   4        2.89        2.39      2.12 o 
  -7   1   4      113.06      129.47      8.34 o 
  -6   1   4      107.16      122.27      7.45 o 
  -5   1   4      756.44      761.94     18.83 o 
  -4   1   4      661.15      646.38     15.79 o 
  -3   1   4      825.66      771.19     13.72 o 
  -2   1   4      954.07      907.96     14.73 o 
  -1   1   4     1061.92     1026.42     16.13 o 
   0   1   4      256.83      245.21      6.33 o 
   1   1   4       41.04       38.81      3.00 o 
   2   1   4      317.25      315.61      9.12 o 
   3   1   4      209.46      215.35      8.20 o 
   4   1   4       17.36       16.22      3.11 o 
   5   1   4        3.40        7.34      2.69 o 
   6   1   4      350.13      354.36     13.22 o 
   7   1   4      115.83      115.89      8.19 o 
   8   1   4      138.46      136.39     11.33 o 
   9   1   4       11.67       12.07      5.22 o 
  10   1   4       33.58       21.14      9.74 o 
  11   1   4        2.88        2.20      6.76 o 
 -14   2   4        0.00       -1.84      4.24 o 
 -13   2   4        9.40        8.84      6.37 o 
 -12   2   4        1.19       -0.22      2.77 o 
 -11   2   4      212.19      214.72     11.86 o 
 -10   2   4      187.06      180.32      8.99 o 
  -9   2   4      302.10      310.16     10.96 o 
  -8   2   4      110.42      110.17      8.37 o 
  -7   2   4      206.48      200.80     10.82 o 
  -6   2   4      453.21      435.00     14.87 o 
  -5   2   4      745.86      828.60     20.50 o 
  -4   2   4      107.86      100.58      5.93 o 
  -3   2   4       89.86       91.76      5.36 o 
  -2   2   4      953.11      971.27     15.79 o 
  -1   2   4     2680.36     2662.86     30.24 o 
   0   2   4      376.46      397.08      8.05 o 
   1   2   4      221.90      226.65      7.54 o 
   2   2   4      933.94      920.21     17.89 o 
   3   2   4      201.49      191.51      7.84 o 
   4   2   4       20.59       20.16      3.47 o 
   5   2   4       31.08       32.80      4.65 o 
   6   2   4      249.58      240.68     10.85 o 
   7   2   4       15.07       10.69      4.75 o 
   8   2   4       37.06       39.76     11.21 o 
   9   2   4       17.56       10.96      5.12 o 
  10   2   4        0.11        3.39      4.04 o 
  11   2   4        7.43        7.06      5.26 o 
 -13   3   4        2.42        3.53      4.28 o 
 -12   3   4       50.79       62.13     10.10 o 
 -11   3   4       40.62       38.90      6.29 o 
 -10   3   4       76.76       69.56      6.57 o 
  -9   3   4        2.92        1.46      1.75 o 
  -8   3   4       16.17       27.42      4.49 o 
  -7   3   4      125.33      133.43      8.74 o 
  -6   3   4      178.29      186.82      9.70 o 
  -5   3   4     1085.17     1051.07     24.64 o 
  -4   3   4      113.63      115.44      6.91 o 
  -3   3   4      410.97      403.00     10.34 o 
  -2   3   4     1798.21     1799.90     26.80 o 
  -1   3   4      893.69      881.95     16.29 o 
   0   3   4      325.34      337.13      8.27 o 
   1   3   4     1557.66     1586.47     22.22 o 
   2   3   4      364.47      364.60     10.93 o 
   3   3   4       32.13       36.19      4.31 o 
   4   3   4      134.52      128.28      7.13 o 
   5   3   4      393.07      406.02     14.79 o 
   6   3   4        4.01        6.29      2.99 o 
   7   3   4       13.49       10.90      3.80 o 
   8   3   4        9.85       10.15      4.94 o 
   9   3   4        3.18       -0.24      3.96 o 
  10   3   4       12.93        6.04      4.74 o 
 -13   4   4       25.24       23.22      7.39 o 
 -12   4   4       16.68        9.53      6.72 o 
 -11   4   4        4.50        9.43      4.75 o 
 -10   4   4        4.40        3.12      2.88 o 
  -9   4   4       56.67       62.60      5.97 o 
  -8   4   4      385.34      377.06     11.68 o 
  -7   4   4      127.32      114.24      6.03 o 
  -6   4   4       76.85       74.75      4.73 o 
  -5   4   4      109.35      103.71      7.99 o 
  -4   4   4      581.57      575.17     17.33 o 
  -3   4   4      540.17      568.89     13.76 o 
  -2   4   4      140.87      139.57      6.44 o 
  -1   4   4      764.75      833.25     17.16 o 
   0   4   4     4019.47     4060.80     53.12 o 
   1   4   4     2082.59     2165.73     29.46 o 
   2   4   4      887.79      900.52     16.85 o 
   3   4   4       68.38       72.05      5.86 o 
   4   4   4      235.27      222.32      9.88 o 
   5   4   4      252.82      245.61     10.95 o 
   6   4   4      272.40      264.86     11.96 o 
   7   4   4       15.21       20.20      5.24 o 
   8   4   4        9.08       13.47      5.71 o 
   9   4   4       21.51       23.61      6.98 o 
  10   4   4        3.63        4.99      5.48 o 
 -13   5   4        7.12        7.15      5.07 o 
 -12   5   4       20.46       23.60      7.10 o 
 -11   5   4       25.55       30.97      7.38 o 
 -10   5   4       77.67       69.07      7.85 o 
  -9   5   4        4.77        3.22      2.85 o 
  -8   5   4      277.24      288.57     11.94 o 
  -7   5   4       24.55       24.07      3.70 o 
  -6   5   4       26.91       22.91      3.25 o 
  -5   5   4      407.01      403.07     10.35 o 
  -4   5   4      259.10      258.60      6.99 o 
  -3   5   4      172.47      183.11      5.47 o 
  -2   5   4      134.24      139.60      7.07 o 
  -1   5   4      165.49      174.12      7.88 o 
   0   5   4      305.61      304.90     10.65 o 
   1   5   4      161.77      168.53      7.15 o 
   2   5   4      785.41      771.05     16.33 o 
   3   5   4        9.68        4.56      2.05 o 
   4   5   4      200.25      199.94      9.91 o 
   5   5   4       64.50       65.10      6.99 o 
   6   5   4        3.23        2.70      2.78 o 
   7   5   4        1.72        0.08      3.68 o 
   8   5   4        8.29        7.21      5.13 o 
   9   5   4       23.83       25.82      7.81 o 
 -12   6   4        9.41       13.23      6.35 o 
 -11   6   4        0.19        1.14      4.09 o 
 -10   6   4       14.81        3.49      3.65 o 
  -9   6   4      196.58      201.58     13.95 o 
  -8   6   4      216.05      194.67     12.95 o 
  -7   6   4       69.83       69.73      6.58 o 
  -6   6   4       40.52       38.63      4.34 o 
  -5   6   4      225.11      209.87      9.49 o 
  -4   6   4      151.57      165.66      8.38 o 
  -3   6   4        3.18        4.47      2.31 o 
  -2   6   4       76.93       75.16      6.11 o 
  -1   6   4       53.24       52.58      5.58 o 
   0   6   4      109.78      114.60      7.34 o 
   1   6   4      102.46      107.41      7.04 o 
   2   6   4       71.25       70.25      5.92 o 
   3   6   4       36.45       43.82      5.05 o 
   4   6   4       13.76        9.54      2.94 o 
   5   6   4      104.01      123.28      7.57 o 
   6   6   4       14.61       15.82      4.29 o 
   7   6   4       16.18       13.73      5.57 o 
   8   6   4        7.39        3.48      4.90 o 
   9   6   4        9.89        8.80      6.30 o 
 -11   7   4        2.66        1.06      4.37 o 
 -10   7   4        5.28       -0.74      5.07 o 
  -9   7   4        5.55        3.73      5.61 o 
  -8   7   4      103.13      105.55     16.09 o 
  -7   7   4       42.16       44.68      8.29 o 
  -6   7   4        4.54        4.14      3.21 o 
  -5   7   4       25.90       29.74      6.22 o 
  -4   7   4       42.75       55.45      8.32 o 
  -3   7   4        1.91       -0.78      2.95 o 
  -2   7   4        1.97        3.53      2.96 o 
  -1   7   4       47.07       45.93      5.86 o 
   0   7   4      132.76      151.66      8.84 o 
   1   7   4      272.49      272.25     12.01 o 
   2   7   4       57.37       63.38      6.22 o 
   3   7   4       21.20       31.40      4.70 o 
   4   7   4        1.21       -0.20      2.17 o 
   5   7   4       28.43       32.74      5.50 o 
   6   7   4       15.01        7.65      3.72 o 
   7   7   4        6.94        5.91      3.98 o 
   8   7   4        0.09        1.64      5.02 o 
 -10   8   4        0.49       -1.15      4.19 o 
  -9   8   4       12.47       16.49      6.71 o 
  -8   8   4       43.37       39.31     11.39 o 
  -7   8   4        0.17        0.40      3.31 o 
  -6   8   4        3.43        3.35      3.83 o 
  -5   8   4        6.55        5.13      3.97 o 
  -4   8   4       21.47       23.90      6.17 o 
  -3   8   4       41.41       38.70      7.55 o 
  -2   8   4       11.26       17.84      5.74 o 
  -1   8   4      136.05      139.73     11.43 o 
   0   8   4      186.17      185.90     13.30 o 
   1   8   4      129.89      114.59     11.98 o 
   2   8   4       44.97       60.62      9.58 o 
   3   8   4        1.19       -0.05      2.61 o 
   4   8   4        2.40        0.49      2.65 o 
   5   8   4        8.30        8.37      3.39 o 
   6   8   4        4.92        3.43      3.75 o 
   7   8   4        7.19       10.40      4.91 o 
  -9   9   4        1.16        0.40      4.88 o 
  -8   9   4        0.90        4.47      4.95 o 
  -7   9   4        1.23        2.14      4.25 o 
  -6   9   4       25.73       26.60      7.39 o 
  -5   9   4        4.90        7.49      4.67 o 
  -4   9   4       33.38       31.93      7.98 o 
  -3   9   4        9.06        3.61      4.15 o 
  -2   9   4        8.22        9.61      4.84 o 
  -1   9   4       11.10        8.09      4.89 o 
   0   9   4       15.01       14.48      5.76 o 
   1   9   4       40.03       43.69      8.55 o 
   2   9   4       37.33       26.27     11.30 o 
   3   9   4        6.71        4.45      3.79 o 
   4   9   4        6.77        5.70      4.04 o 
   5   9   4        1.60        0.65      4.42 o 
   6   9   4        5.19        8.08      5.55 o 
  -7  10   4        8.64        6.77      5.42 o 
  -6  10   4       63.57       65.65     11.26 o 
  -5  10   4       24.46       27.25      7.85 o 
  -4  10   4        5.98        4.57      5.01 o 
  -3  10   4        2.08        3.37      4.70 o 
  -2  10   4       21.62       28.53      8.04 o 
  -1  10   4       42.12       36.24      8.55 o 
   0  10   4       18.24       18.98      6.69 o 
   1  10   4       42.15       32.45      8.09 o 
   2  10   4       15.72       15.73      6.92 o 
   3  10   4        3.48        6.39      4.55 o 
   4  10   4        1.33        0.58      3.84 o 
  -3  11   4        1.38        6.06      5.51 o 
  -2  11   4        2.47       -2.28      4.67 o 
  -1  11   4        4.28        0.58      5.01 o 
   0  11   4       12.41        9.07      6.13 o 
 -13  -5   5        0.55        3.34      5.12 o 
 -12  -5   5        3.56        5.99      4.70 o 
  -5  -5   5       17.84       31.08      6.46 o 
  -4  -5   5       28.75       32.86      5.92 o 
  -3  -5   5      122.25      116.90      8.44 o 
 -13  -4   5       10.89        7.36      7.82 o 
 -12  -4   5        6.76        4.13      5.18 o 
  -7  -4   5       61.84       70.51     10.88 o 
  -6  -4   5      128.92      131.56     11.92 o 
  -5  -4   5       62.23       66.18      7.90 o 
  -4  -4   5      130.42      125.56      9.74 o 
  -3  -4   5      454.79      461.12     18.27 o 
  -2  -4   5      289.37      283.00     13.11 o 
  -1  -4   5      208.09      227.99     11.18 o 
   0  -4   5      345.95      363.50     14.95 o 
   1  -4   5       19.54       17.42      4.40 o 
   2  -4   5      213.51      199.58     12.32 o 
   3  -4   5       81.46       81.67      8.69 o 
   4  -4   5      128.04      121.86     11.65 o 
 -14  -3   5        0.05        4.86      5.23 o 
 -13  -3   5        0.61        2.54      3.98 o 
 -12  -3   5        3.93        7.59      4.75 o 
  -8  -3   5      639.57      640.73     31.22 o 
  -7  -3   5      507.52      517.34     25.67 o 
  -6  -3   5      141.98      128.93     11.89 o 
  -5  -3   5      669.20      703.77     27.47 o 
  -4  -3   5       91.16       98.41      8.86 o 
  -3  -3   5      182.64      201.62     11.89 o 
  -2  -3   5     1616.87     1606.46     41.97 o 
  -1  -3   5     2089.88     2210.02     53.03 o 
   0  -3   5      475.60      451.02     18.11 o 
   1  -3   5      587.96      589.80     22.40 o 
   2  -3   5       42.30       48.16      7.32 o 
   3  -3   5       55.53       64.95      9.09 o 
   4  -3   5        0.31       -1.14      2.96 o 
   5  -3   5       35.61       35.62      8.75 o 
   6  -3   5       99.57      118.29     13.78 o 
   7  -3   5        8.50        6.26      5.77 o 
   8  -3   5       15.95       14.86      7.81 o 
   9  -3   5       23.16       23.97     10.10 o 
 -14  -2   5        5.88        4.78      5.25 o 
 -13  -2   5       28.61       21.73      7.12 o 
 -12  -2   5        6.23        2.05      3.42 o 
  -9  -2   5       49.75       39.72      9.65 o 
  -8  -2   5      201.31      218.14     17.19 o 
  -7  -2   5       67.30       73.48     10.95 o 
  -6  -2   5       38.64       32.95      7.25 o 
  -5  -2   5      234.14      258.51     15.60 o 
  -4  -2   5      363.11      349.45     17.19 o 
  -3  -2   5       31.84       22.82      5.07 o 
  -2  -2   5     2572.57     2516.67     60.46 o 
  -1  -2   5      405.04      417.99     17.64 o 
   0  -2   5      511.82      578.61     22.06 o 
   1  -2   5      269.48      274.22     15.15 o 
   2  -2   5      326.24      331.99     17.73 o 
   3  -2   5       97.97       98.90     10.39 o 
   4  -2   5      194.82      186.49     15.26 o 
   5  -2   5        3.63        4.91      4.56 o 
   6  -2   5      211.24      221.21     19.05 o 
   7  -2   5      133.53      147.65     16.20 o 
   8  -2   5       22.70       10.14      6.13 o 
   9  -2   5       24.54       23.90      9.63 o 
  10  -2   5        3.16        5.77      6.60 o 
 -14  -1   5       21.42       32.01      8.58 o 
 -13  -1   5       16.79       25.05      7.57 o 
 -12  -1   5       25.81       29.60      7.81 o 
 -10  -1   5      130.18      124.31     14.83 o 
  -9  -1   5      111.42      105.52     12.93 o 
  -8  -1   5      101.86      121.93     12.99 o 
  -7  -1   5      147.09      150.59     13.58 o 
  -6  -1   5     2243.03     2277.00     39.20 o 
  -5  -1   5      856.64      884.99     19.62 o 
  -4  -1   5      376.40      384.09     12.09 o 
  -3  -1   5      955.36      978.43     22.20 o 
  -2  -1   5      197.42      194.13     12.70 o 
  -1  -1   5       17.03       16.23      3.20 o 
   0  -1   5      163.34      171.09      8.86 o 
   1  -1   5       19.24       17.50      6.51 o 
   2  -1   5      667.46      678.83     20.92 o 
   3  -1   5     1328.70     1306.33     32.77 o 
   4  -1   5        0.09        4.42      4.22 o 
   5  -1   5       15.00       13.60      6.31 o 
   6  -1   5       93.15       98.07     13.20 o 
   7  -1   5      122.07      133.17     15.82 o 
   8  -1   5       43.44       45.18     11.42 o 
   9  -1   5        6.30        4.02      5.61 o 
  10  -1   5        3.02        0.09      4.71 o 
 -14   0   5        1.15        1.41      4.37 o 
 -13   0   5        0.68       -1.22      4.16 o 
 -12   0   5        3.13       -1.63      3.36 o 
 -11   0   5        8.55       11.45      4.68 o 
 -10   0   5      794.67      824.10     26.82 o 
  -9   0   5      775.96      754.77     23.97 o 
  -8   0   5       70.09       91.03      7.46 o 
  -7   0   5      110.98      109.47      5.01 o 
  -6   0   5      881.45      977.63     17.59 o 
  -5   0   5      792.88      839.88     15.55 o 
  -4   0   5      329.72      376.97      9.01 o 
  -3   0   5       68.15       68.33      3.31 o 
  -2   0   5     1399.16     1324.92     27.50 o 
  -1   0   5     3113.30     3065.00     52.47 o 
   0   0   5      206.80      189.40     13.03 o 
   1   0   5        0.06        1.49      1.86 o 
   2   0   5      346.48      324.22     13.92 o 
   3   0   5       42.13       56.62     13.23 o 
   4   0   5      257.71      252.97     13.78 o 
   5   0   5        0.08        0.53      2.71 o 
   6   0   5       27.92       17.98      7.27 o 
   7   0   5        5.51        5.36      5.48 o 
   8   0   5       62.74       61.38     14.09 o 
   9   0   5       40.15       45.67     13.02 o 
  10   0   5        6.05        1.01      5.72 o 
 -14   1   5       21.56       31.42      6.70 o 
 -13   1   5       16.84       12.27      5.23 o 
 -12   1   5       25.45       24.66      5.44 o 
 -11   1   5       84.47       87.23      7.70 o 
 -10   1   5      130.48      137.88     10.59 o 
  -9   1   5      109.48      113.74      9.07 o 
  -8   1   5      101.37      111.08      8.22 o 
  -7   1   5      152.16      161.62      9.57 o 
  -6   1   5     2221.22     2308.68     42.29 o 
  -5   1   5      854.31      859.08     22.97 o 
  -4   1   5      376.97      385.72      9.55 o 
  -3   1   5      944.54     1000.08     16.72 o 
  -2   1   5      202.85      199.65      4.40 o 
  -1   1   5       16.92       18.69      2.14 o 
   0   1   5      167.20      176.49      5.54 o 
   1   1   5       20.40       21.53      2.68 o 
   2   1   5      651.08      667.41     14.97 o 
   3   1   5     1345.37     1343.99     24.88 o 
   4   1   5        0.15        1.82      1.83 o 
   5   1   5       16.36       13.69      3.35 o 
   6   1   5       93.00       94.49      7.68 o 
   7   1   5      118.72      131.58      9.40 o 
   8   1   5       43.28       45.40      8.03 o 
   9   1   5        6.50        9.99      8.12 o 
  10   1   5        3.22        4.65      6.49 o 
 -14   2   5        5.69        6.68      5.30 o 
 -13   2   5       28.66       37.17      7.13 o 
 -12   2   5        6.47        5.82      3.44 o 
 -11   2   5       38.59       33.58      5.17 o 
 -10   2   5      413.40      423.17     13.72 o 
  -9   2   5       46.72       42.04      6.70 o 
  -8   2   5      199.02      198.31     11.19 o 
  -7   2   5       67.78       65.44      6.41 o 
  -6   2   5       38.23       45.83      5.48 o 
  -5   2   5      240.71      249.00     10.30 o 
  -4   2   5      356.17      344.71     11.49 o 
  -3   2   5       31.60       26.27      2.94 o 
  -2   2   5     2587.62     2528.39     29.38 o 
  -1   2   5      382.61      393.78      8.07 o 
   0   2   5      503.01      557.21     11.15 o 
   1   2   5      259.06      260.26      8.42 o 
   2   2   5      317.49      327.86     10.21 o 
   3   2   5       96.29      102.57      6.06 o 
   4   2   5      200.21      203.93      9.14 o 
   5   2   5        4.22        2.81      2.38 o 
   6   2   5      208.36      223.38     11.03 o 
   7   2   5      136.27      117.06      9.13 o 
   8   2   5       22.00       15.84      5.43 o 
   9   2   5       24.20       24.49      8.45 o 
  10   2   5        2.83        3.02      4.28 o 
 -14   3   5        0.06        6.75      5.10 o 
 -13   3   5        0.58        4.48      4.74 o 
 -12   3   5        3.84        4.36      4.41 o 
 -11   3   5       48.22       47.26      5.97 o 
 -10   3   5       44.96       38.92      5.24 o 
  -9   3   5      121.02      116.18      6.91 o 
  -8   3   5      644.95      640.49     26.36 o 
  -7   3   5      496.59      500.41     17.57 o 
  -6   3   5      141.60      134.48      8.32 o 
  -5   3   5      673.33      717.75     19.66 o 
  -4   3   5       94.17      102.83      6.68 o 
  -3   3   5      188.13      192.22      7.03 o 
  -2   3   5     1605.90     1622.94     22.49 o 
  -1   3   5     2101.09     2204.93     28.18 o 
   0   3   5      467.95      448.36     10.03 o 
   1   3   5      576.84      604.45     12.21 o 
   2   3   5       40.75       43.62      4.58 o 
   3   3   5       53.37       50.99      5.23 o 
   4   3   5        0.18       -0.25      1.70 o 
   5   3   5       34.36       34.53      5.91 o 
   6   3   5       95.72      101.45      8.21 o 
   7   3   5        8.04       10.62      3.97 o 
   8   3   5       16.61       18.29      5.95 o 
   9   3   5       22.46       18.37      6.15 o 
  10   3   5        7.56        4.14      5.20 o 
 -13   4   5       10.45       13.34      6.20 o 
 -12   4   5        6.78        5.10      4.47 o 
 -11   4   5       58.15       60.74      6.89 o 
 -10   4   5       57.19       58.13      6.18 o 
  -9   4   5       27.61       28.18      4.41 o 
  -8   4   5      132.02      135.79      7.03 o 
  -7   4   5       60.16       61.19      7.12 o 
  -6   4   5      129.66      135.46      8.71 o 
  -5   4   5       63.62       63.61      6.28 o 
  -4   4   5      122.84      121.92      6.29 o 
  -3   4   5      461.50      449.46     12.29 o 
  -2   4   5      286.65      299.72      9.74 o 
  -1   4   5      199.93      211.47      7.33 o 
   0   4   5      351.08      349.05      9.63 o 
   1   4   5       17.87       16.92      2.81 o 
   2   4   5      211.09      206.39      7.69 o 
   3   4   5       82.25       84.61      6.69 o 
   4   4   5      131.27      126.25      7.90 o 
   5   4   5       80.30       81.53      7.26 o 
   6   4   5        4.41        2.43      2.91 o 
   7   4   5       10.31        8.82      4.08 o 
   8   4   5       10.74        2.43      3.90 o 
   9   4   5        0.05       -0.56      3.98 o 
 -13   5   5        0.48       -2.25      3.72 o 
 -12   5   5        3.50        3.08      4.24 o 
 -11   5   5       24.13       18.78      4.94 o 
 -10   5   5       22.17       21.14      4.39 o 
  -9   5   5       85.54       89.99      6.78 o 
  -8   5   5       76.28       83.02      6.15 o 
  -7   5   5      110.78      103.68      5.93 o 
  -6   5   5        8.65        8.00      2.29 o 
  -5   5   5       17.07       25.65      3.99 o 
  -4   5   5       30.24       32.11      4.28 o 
  -3   5   5      122.86      140.88      7.30 o 
  -2   5   5        0.68        0.76      1.79 o 
  -1   5   5      106.03      103.34      6.32 o 
   0   5   5       76.68       82.17      5.19 o 
   1   5   5      307.68      278.37      9.48 o 
   2   5   5      196.32      188.49      7.98 o 
   3   5   5        2.10        2.97      2.07 o 
   4   5   5        1.95        0.31      2.33 o 
   5   5   5       39.51       43.40      6.41 o 
   6   5   5       38.81       33.89      5.88 o 
   7   5   5        0.65        3.09      4.24 o 
   8   5   5       34.41       39.75      8.91 o 
   9   5   5       11.17        4.75      5.39 o 
 -12   6   5        0.27        0.32      3.61 o 
 -11   6   5       10.21        4.05      4.22 o 
 -10   6   5       22.77       23.20      6.61 o 
  -9   6   5       65.66       68.52      7.64 o 
  -8   6   5      118.92      120.33      8.04 o 
  -7   6   5       31.66       38.84      4.48 o 
  -6   6   5        5.40        5.14      2.52 o 
  -5   6   5       33.09       36.44      4.97 o 
  -4   6   5        0.44        1.61      1.98 o 
  -3   6   5        6.89        9.01      2.92 o 
  -2   6   5       18.37       15.79      3.69 o 
  -1   6   5       78.53       84.83      6.99 o 
   0   6   5        5.60        3.67      2.55 o 
   1   6   5      609.88      594.18     15.78 o 
   2   6   5      217.92      223.84      9.36 o 
   3   6   5       27.73       30.51      4.47 o 
   4   6   5      120.83      104.82      7.19 o 
   5   6   5        8.91       10.44      3.38 o 
   6   6   5       11.95       12.35      4.41 o 
   7   6   5        6.49        1.11      4.32 o 
   8   6   5        2.96        5.57      5.54 o 
 -11   7   5       15.00       10.55      7.47 o 
 -10   7   5        0.57        2.15      4.91 o 
  -9   7   5        8.06       11.09      6.89 o 
  -8   7   5       34.58       31.66      6.83 o 
  -7   7   5       10.37        5.93      4.01 o 
  -6   7   5        2.61        5.66      3.45 o 
  -5   7   5       12.34       13.88      4.76 o 
  -4   7   5       46.00       48.42      7.59 o 
  -3   7   5       40.87       52.02      8.89 o 
  -2   7   5        2.48        2.61      2.85 o 
  -1   7   5       90.03       89.44      7.53 o 
   0   7   5       18.67       15.49      4.06 o 
   1   7   5       30.90       31.28      4.57 o 
   2   7   5      114.43      107.76      7.45 o 
   3   7   5       89.99       88.22      7.54 o 
   4   7   5       10.27        3.73      2.90 o 
   5   7   5        9.15        6.01      3.18 o 
   6   7   5        6.08        4.88      3.72 o 
   7   7   5        6.06        5.63      4.00 o 
 -10   8   5       47.02       46.23     10.18 o 
  -9   8   5        8.02        2.57      4.33 o 
  -8   8   5       17.49        9.90      4.94 o 
  -7   8   5        4.76        2.32      3.65 o 
  -6   8   5       42.18       37.77      7.65 o 
  -5   8   5       69.76       76.84     10.25 o 
  -4   8   5        9.51       17.42      5.45 o 
  -3   8   5       79.86       73.86     18.14 o 
  -2   8   5        0.43        1.83      3.29 o 
  -1   8   5        4.12       -0.58      2.78 o 
   0   8   5       31.00       20.77      5.68 o 
   1   8   5       10.27       12.36      4.18 o 
   2   8   5       10.67       12.26      3.72 o 
   3   8   5        4.27        5.45      3.03 o 
   4   8   5       14.08       10.72      3.75 o 
   5   8   5        8.97        9.93      4.10 o 
   6   8   5        5.43        2.60      3.71 o 
  -9   9   5        9.40        7.66      5.83 o 
  -8   9   5        3.05        1.72      4.39 o 
  -7   9   5       57.12       62.64     10.71 o 
  -6   9   5       54.91       49.31      9.39 o 
  -5   9   5       16.47       16.57      6.09 o 
  -4   9   5       24.84       34.42      7.96 o 
  -3   9   5       14.01       10.11      5.81 o 
  -2   9   5       44.30       36.20      7.75 o 
  -1   9   5       77.87       93.27     11.66 o 
   0   9   5       67.26       67.70     10.45 o 
   1   9   5        1.91        2.24      4.16 o 
   2   9   5       10.06        6.12      3.97 o 
   3   9   5       20.03       17.08      5.20 o 
   4   9   5        1.85        2.50      3.72 o 
   5   9   5        0.31        4.87      5.62 o 
  -7  10   5       44.41       39.40      9.40 o 
  -6  10   5       18.28       14.37      6.45 o 
  -5  10   5       28.02       22.86      7.65 o 
  -4  10   5       21.65       12.29      6.10 o 
  -3  10   5       18.32       15.10      6.11 o 
  -2  10   5        4.79       -0.76      3.85 o 
  -1  10   5       22.17       21.50      7.06 o 
   0  10   5        8.49        3.07      4.43 o 
   1  10   5        0.75       -0.11      4.14 o 
   2  10   5        6.34        3.74      4.07 o 
   3  10   5        2.14        0.54      4.08 o 
  -7  -5   6      101.04      102.27     11.67 o 
  -6  -5   6       65.01       61.56      9.38 o 
  -5  -5   6       10.52        7.90      4.04 o 
  -4  -5   6      142.07      131.26     10.23 o 
  -8  -4   6       14.32        5.32      4.76 o 
  -7  -4   6        4.56        5.16      4.15 o 
  -6  -4   6      138.96      132.95     12.07 o 
  -5  -4   6      290.47      294.64     17.01 o 
  -4  -4   6      223.31      240.20     14.32 o 
  -3  -4   6       37.24       47.31      5.99 o 
  -2  -4   6      597.03      590.34     21.99 o 
  -1  -4   6      272.61      280.53     14.34 o 
   0  -4   6      168.96      159.65     11.04 o 
   1  -4   6       10.62        6.28      3.43 o 
   2  -4   6      241.53      239.82     15.01 o 
 -14  -3   6       10.12        8.31      5.72 o 
 -10  -3   6       11.91       18.20      7.61 o 
  -9  -3   6       55.87       77.00     13.11 o 
  -8  -3   6      132.69      145.72     14.54 o 
  -7  -3   6       66.15       52.65      9.58 o 
  -6  -3   6      142.14      134.79     12.32 o 
  -5  -3   6        9.90        9.22      3.84 o 
  -4  -3   6      271.59      255.30     14.90 o 
  -3  -3   6      220.82      235.69     14.05 o 
  -2  -3   6      117.45      117.08      9.49 o 
  -1  -3   6      190.63      205.14     12.63 o 
   0  -3   6      446.49      429.05     19.66 o 
   1  -3   6      377.39      374.74     18.87 o 
   2  -3   6       50.15       44.91      8.21 o 
   3  -3   6       52.47       45.92      8.77 o 
   4  -3   6       45.59       56.76     10.46 o 
   5  -3   6      122.40      114.05     13.78 o 
   6  -3   6       39.58       39.14     10.08 o 
   7  -3   6        6.68        9.27      5.83 o 
 -14  -2   6        1.74        0.31      4.85 o 
 -13  -2   6       42.41       53.85     10.00 o 
 -10  -2   6       16.90       12.95      6.60 o 
  -9  -2   6       95.90      103.68     12.79 o 
  -8  -2   6       13.95        8.42      5.25 o 
  -7  -2   6      118.25      131.35     12.84 o 
  -6  -2   6       75.95       72.56      9.31 o 
  -5  -2   6      460.11      488.86     22.98 o 
  -4  -2   6      557.15      558.14     23.92 o 
  -3  -2   6      802.73      786.96     28.97 o 
  -2  -2   6      646.97      624.03     24.82 o 
  -1  -2   6       14.88       22.53      5.48 o 
   0  -2   6      244.65      255.89     15.51 o 
   1  -2   6       82.63       91.05      9.58 o 
   2  -2   6       85.66       73.03      9.31 o 
   3  -2   6      203.79      211.32     16.38 o 
   4  -2   6      114.80      113.76     12.88 o 
   5  -2   6       24.97       19.59      7.68 o 
   6  -2   6      195.88      224.53     19.79 o 
   7  -2   6       28.55       22.15      8.89 o 
   8  -2   6       17.42       10.59      6.98 o 
   9  -2   6        0.04       -0.04      5.70 o 
 -14  -1   6        0.02        2.28      4.67 o 
 -13  -1   6       27.60       32.20      8.28 o 
 -11  -1   6      125.92      138.63     16.47 o 
 -10  -1   6        1.17       -1.28      3.23 o 
  -9  -1   6      117.66      110.37     13.35 o 
  -8  -1   6       59.44       65.17     11.42 o 
  -7  -1   6      108.30      102.22     11.51 o 
  -6  -1   6      102.24       96.00      7.15 o 
  -5  -1   6      369.79      379.22     13.03 o 
  -4  -1   6     1476.06     1550.17     32.01 o 
  -3  -1   6      289.01      301.42     12.01 o 
  -2  -1   6      795.87      851.03     22.17 o 
  -1  -1   6      204.61      203.00     10.23 o 
   0  -1   6      729.22      721.62     21.39 o 
   1  -1   6      279.43      307.28     13.90 o 
   2  -1   6      484.03      498.52     18.92 o 
   3  -1   6       16.24       16.45      4.77 o 
   4  -1   6       13.69       21.21      7.38 o 
   5  -1   6       17.90       13.06      6.44 o 
   6  -1   6      161.47      143.97     16.58 o 
   7  -1   6       58.61       63.33     13.87 o 
   8  -1   6        6.51        1.84      4.33 o 
   9  -1   6       15.53       10.32      7.90 o 
 -14   0   6        3.98        4.06      4.84 o 
 -13   0   6        6.18        5.14      4.62 o 
 -12   0   6       12.37        4.69      5.83 o 
 -11   0   6        0.11        0.03      3.12 o 
 -10   0   6      470.10      492.49     20.02 o 
  -9   0   6       20.43       21.56      6.83 o 
  -8   0   6      152.23      167.74     10.02 o 
  -7   0   6       35.07       48.02      3.86 o 
  -6   0   6     1038.58      991.90     18.37 o 
  -5   0   6      642.17      752.86     14.94 o 
  -4   0   6        1.20        2.60      1.40 o 
  -3   0   6      418.28      437.56     14.56 o 
  -2   0   6      472.14      523.91     16.60 o 
  -1   0   6      528.12      468.65     16.11 o 
   0   0   6      181.06      192.07     10.40 o 
   1   0   6       31.56       36.83      5.92 o 
   2   0   6       13.73       13.66      4.21 o 
   3   0   6      153.98      163.46     11.29 o 
   4   0   6       21.81       25.60      5.71 o 
   5   0   6       19.75       19.88      5.84 o 
   6   0   6      181.52      188.54     19.19 o 
   7   0   6        5.32        6.91      5.30 o 
   8   0   6        2.99        3.73      5.95 o 
   9   0   6        1.70       -6.33      5.05 o 
 -14   1   6        0.03       -0.73      3.15 o 
 -13   1   6       28.10       19.09      5.20 o 
 -12   1   6        4.16        6.33      3.04 o 
 -11   1   6      124.79      120.58     10.53 o 
 -10   1   6        1.64        0.18      2.57 o 
  -9   1   6      120.41       96.26      8.24 o 
  -8   1   6       61.27       75.28     10.91 o 
  -7   1   6      107.86      106.01      7.14 o 
  -6   1   6      100.79       96.80      5.25 o 
  -5   1   6      368.90      373.66     10.16 o 
  -4   1   6     1482.59     1554.36     24.28 o 
  -3   1   6      284.91      304.97      8.84 o 
  -2   1   6      808.69      808.94     22.04 o 
  -1   1   6      196.18      196.68      5.97 o 
   0   1   6      744.15      722.95     15.47 o 
   1   1   6      279.43      308.80      9.10 o 
   2   1   6      493.04      510.11     13.30 o 
   3   1   6       16.36       14.77      4.15 o 
   4   1   6       13.63        9.35      2.97 o 
   5   1   6       17.32       16.67      3.89 o 
   6   1   6      163.93      167.34      9.98 o 
   7   1   6       56.19       52.29      9.12 o 
   8   1   6        6.34        6.58      6.13 o 
   9   1   6       15.46        5.03      6.46 o 
 -14   2   6        1.69        3.14      3.86 o 
 -13   2   6       42.15       37.31      6.92 o 
 -12   2   6       55.85       46.51      6.24 o 
 -11   2   6       28.61       25.11      6.18 o 
 -10   2   6       17.18       17.82      7.33 o 
  -9   2   6       97.62       80.97      8.18 o 
  -8   2   6       14.44       14.56      4.24 o 
  -7   2   6      117.69      119.11      8.12 o 
  -6   2   6       76.80       83.35      6.41 o 
  -5   2   6      474.20      491.37     12.62 o 
  -4   2   6      551.64      554.52     17.77 o 
  -3   2   6      801.02      818.14     13.09 o 
  -2   2   6      662.39      658.50     11.12 o 
  -1   2   6       13.92       18.21      2.00 o 
   0   2   6      237.36      255.84      7.82 o 
   1   2   6       83.07       82.94      9.77 o 
   2   2   6       83.73       82.78      5.46 o 
   3   2   6      210.61      212.00      9.17 o 
   4   2   6      117.81      119.91      7.47 o 
   5   2   6       24.84       24.61      4.65 o 
   6   2   6      197.77      219.07     11.37 o 
   7   2   6       30.19       34.46      5.90 o 
   8   2   6       17.34       15.20      9.92 o 
   9   2   6        0.06        1.08      5.54 o 
 -14   3   6       10.12       12.67      5.34 o 
 -13   3   6        3.86        2.36      3.26 o 
 -12   3   6        1.23        2.89      2.88 o 
 -11   3   6       20.73       21.00      4.49 o 
 -10   3   6       11.35       12.69      5.73 o 
  -9   3   6       55.29       65.21      8.16 o 
  -8   3   6      133.77      147.15      9.90 o 
  -7   3   6       68.89       63.33      6.57 o 
  -6   3   6      142.89      153.24      9.01 o 
  -5   3   6       10.35        4.67      2.48 o 
  -4   3   6      274.66      242.59      8.16 o 
  -3   3   6      222.45      235.95      7.12 o 
  -2   3   6      111.87      109.33      4.81 o 
  -1   3   6      192.53      201.50      6.54 o 
   0   3   6      440.97      437.16     10.07 o 
   1   3   6      376.89      391.00      9.81 o 
   2   3   6       50.41       48.27      5.05 o 
   3   3   6       51.52       45.25      5.35 o 
   4   3   6       43.77       45.18      5.62 o 
   5   3   6      120.05      126.84      8.43 o 
   6   3   6       40.45       38.85      8.14 o 
   7   3   6        6.87        7.00      3.73 o 
   8   3   6       15.06        7.41      7.32 o 
   9   3   6        0.61        7.50      6.93 o 
 -13   4   6        7.01        4.57      3.24 o 
 -12   4   6        8.05        6.87      3.47 o 
 -11   4   6        5.65        5.99      3.27 o 
 -10   4   6      250.47      248.90     10.83 o 
  -9   4   6      482.40      477.98     14.16 o 
  -8   4   6       15.47       16.62      4.57 o 
  -7   4   6        4.15        3.33      2.74 o 
  -6   4   6      143.35      136.53      9.03 o 
  -5   4   6      285.50      290.30     12.71 o 
  -4   4   6      227.77      240.57      8.95 o 
  -3   4   6       35.72       50.79      4.56 o 
  -2   4   6      591.63      575.44     12.80 o 
  -1   4   6      276.59      282.64      8.73 o 
   0   4   6      165.65      172.66      6.86 o 
   1   4   6        9.15       14.90      2.75 o 
   2   4   6      242.66      245.98      8.68 o 
   3   4   6       26.86       33.56      5.14 o 
   4   4   6      104.02      105.90      7.85 o 
   5   4   6       33.34       38.86      5.99 o 
   6   4   6        9.56       11.61      4.23 o 
   7   4   6       54.28       61.51      8.43 o 
   8   4   6        0.26        0.47      6.80 o 
   9   4   6       18.17       30.25     12.99 o 
 -13   5   6        3.02        9.56      4.66 o 
 -12   5   6       12.65        9.84      4.32 o 
 -11   5   6        9.13        7.49      3.29 o 
 -10   5   6      101.48       95.54      7.66 o 
  -9   5   6       75.30       75.77      7.31 o 
  -8   5   6       29.69       25.62      4.15 o 
  -7   5   6      103.68      104.41      8.54 o 
  -6   5   6       63.06       64.38      9.29 o 
  -5   5   6       10.36       10.04      2.86 o 
  -4   5   6      142.61      141.25      7.53 o 
  -3   5   6        3.70        2.54      1.93 o 
  -2   5   6      212.69      202.64      8.93 o 
  -1   5   6       10.78       13.95      2.92 o 
   0   5   6      163.02      170.21      7.53 o 
   1   5   6       56.36       62.65      5.37 o 
   2   5   6      150.12      147.30      7.40 o 
   3   5   6       37.99       44.95      5.18 o 
   4   5   6        8.64       12.02      3.69 o 
   5   5   6        3.63        7.25      3.53 o 
   6   5   6       57.70       60.41      7.71 o 
   7   5   6        2.16        5.90      7.47 o 
   8   5   6        0.66        3.52      9.00 o 
 -12   6   6        9.10       12.30      5.64 o 
 -11   6   6        0.64        2.57      4.21 o 
 -10   6   6       32.86       33.14      5.84 o 
  -9   6   6       51.82       45.39      5.51 o 
  -8   6   6       82.76       86.49      6.57 o 
  -7   6   6       38.41       36.73      5.46 o 
  -6   6   6       14.63        9.76      3.05 o 
  -5   6   6        7.84        4.86      2.51 o 
  -4   6   6       99.71      106.97      7.23 o 
  -3   6   6       74.74       84.20      6.84 o 
  -2   6   6       14.06       14.77      3.57 o 
  -1   6   6      400.03      362.89     15.28 o 
   0   6   6      407.98      435.29     13.12 o 
   1   6   6      473.41      471.87     13.81 o 
   2   6   6      307.77      302.83     11.24 o 
   3   6   6        0.76        0.05      2.18 o 
   4   6   6       19.12       16.09      3.79 o 
   5   6   6       18.43       18.55      4.34 o 
   6   6   6       10.99        9.06      4.41 o 
   7   6   6       21.97       10.08      9.00 o 
 -11   7   6       37.09       30.45     10.84 o 
 -10   7   6       51.95       53.88     13.31 o 
  -9   7   6       51.58       56.06     12.95 o 
  -8   7   6       15.62        8.99      8.86 o 
  -7   7   6        6.95        6.44      4.32 o 
  -6   7   6       33.91       31.43      6.36 o 
  -5   7   6      125.88      120.65      9.49 o 
  -4   7   6       43.61       49.10      6.23 o 
  -3   7   6       81.45       89.16      7.88 o 
  -2   7   6        4.68        2.34      2.51 o 
  -1   7   6       55.70       53.63      6.45 o 
   0   7   6       19.13       23.73      4.30 o 
   1   7   6       25.35       27.58      4.50 o 
   2   7   6        6.92       15.83      3.91 o 
   3   7   6       84.44       87.18      7.67 o 
   4   7   6        2.64        2.43      2.90 o 
   5   7   6       20.55       25.55      4.91 o 
   6   7   6        1.74        2.25      4.77 o 
 -10   8   6        0.80       -1.77      4.18 o 
  -9   8   6       22.34       29.69      8.09 o 
  -8   8   6       39.22       38.20      8.20 o 
  -7   8   6       19.85       20.53      5.89 o 
  -6   8   6      101.96       90.60     11.04 o 
  -5   8   6      120.25      122.37     11.74 o 
  -4   8   6      126.18      116.75     11.92 o 
  -3   8   6       23.03       26.63      7.43 o 
  -2   8   6       42.81       40.09     12.83 o 
  -1   8   6      105.35      110.01     10.76 o 
   0   8   6      125.46       98.69      9.31 o 
   1   8   6      149.46      161.99     11.19 o 
   2   8   6        8.56        7.45      3.52 o 
   3   8   6        5.22        1.22      2.88 o 
   4   8   6        4.80        3.27      3.37 o 
   5   8   6        3.15        2.48      3.47 o 
  -8   9   6       12.61       14.04      6.44 o 
  -7   9   6       10.16        6.38      4.63 o 
  -6   9   6       23.79       29.34      7.27 o 
  -5   9   6        3.38        0.41      4.03 o 
  -4   9   6        8.70        9.16      4.97 o 
  -3   9   6       18.95       15.47      6.15 o 
  -2   9   6        5.77        3.08      4.34 o 
  -1   9   6        4.88        4.43      4.42 o 
   0   9   6        3.82        6.34      3.86 o 
   1   9   6        0.86        3.93      3.75 o 
   2   9   6        0.29        0.41      3.46 o 
   3   9   6        0.56        1.33      3.58 o 
   4   9   6        9.64       10.99      5.10 o 
  -6  10   6        7.79        9.20      5.55 o 
  -5  10   6        8.10        5.17      5.04 o 
  -4  10   6        1.32       -5.98      4.33 o 
  -3  10   6        1.54        1.01      4.17 o 
  -2  10   6        3.73        3.10      4.49 o 
  -1  10   6        0.56        4.92      4.58 o 
   0  10   6        3.22        1.03      4.24 o 
   1  10   6        6.73        5.62      4.52 o 
  -8  -5   7       34.41       41.68      9.63 o 
  -7  -5   7       89.57      112.14     11.98 o 
  -6  -5   7       35.90       40.53      8.26 o 
  -5  -5   7        6.57        2.11      3.01 o 
 -10  -4   7       18.63       20.31      8.08 o 
  -9  -4   7      271.16      264.50     20.94 o 
  -8  -4   7       88.50       79.87     12.37 o 
  -7  -4   7        9.34       13.33      5.61 o 
  -6  -4   7       23.94       25.18      6.58 o 
  -5  -4   7        5.12        5.92      4.15 o 
  -4  -4   7        0.93       -1.01      2.02 o 
  -3  -4   7      251.75      253.44     15.22 o 
  -2  -4   7       65.43       70.49      7.97 o 
  -1  -4   7       90.52       84.32      8.75 o 
   0  -4   7      264.35      249.74     15.28 o 
   1  -4   7      199.84      199.49     14.32 o 
 -11  -3   7       20.34       12.84      6.87 o 
 -10  -3   7       25.90       16.52      7.27 o 
  -9  -3   7      105.49       96.52     12.68 o 
  -8  -3   7       66.82       63.20     11.06 o 
  -7  -3   7       21.89       23.95      7.07 o 
  -6  -3   7      287.42      270.34     17.91 o 
  -5  -3   7      161.50      166.61     13.44 o 
  -4  -3   7       10.80       17.73      5.61 o 
  -3  -3   7        9.49       10.95      4.44 o 
  -2  -3   7       68.96       74.37      8.48 o 
  -1  -3   7        0.73       -2.09      2.09 o 
   0  -3   7      169.29      191.41     13.78 o 
   1  -3   7      182.83      155.82     13.20 o 
   2  -3   7        0.88        2.27      3.66 o 
   3  -3   7       37.94       37.99      8.89 o 
   4  -3   7       22.92       23.18      7.59 o 
   5  -3   7        0.75        0.11      3.61 o 
   6  -3   7       59.98       65.24     13.13 o 
 -14  -2   7       23.52       28.12      7.71 o 
 -12  -2   7       21.30       17.03      7.88 o 
 -11  -2   7        7.73       10.21      6.46 o 
 -10  -2   7      339.93      336.66     24.66 o 
  -9  -2   7      193.86      173.41     16.83 o 
  -8  -2   7      389.73      374.99     23.74 o 
  -7  -2   7       24.51       18.36      6.40 o 
  -6  -2   7      533.82      521.38     25.99 o 
  -5  -2   7      620.32      618.64     27.69 o 
  -4  -2   7       85.10       86.47      6.96 o 
  -3  -2   7      297.81      303.18     13.06 o 
  -2  -2   7      149.39      148.31      9.28 o 
  -1  -2   7      105.01      104.91      8.10 o 
   0  -2   7      151.87      154.67     13.06 o 
   1  -2   7       59.91       63.78      9.94 o 
   2  -2   7       29.04       29.67      8.12 o 
   3  -2   7      131.30      122.92     13.87 o 
   4  -2   7      176.00      182.30     17.15 o 
   5  -2   7       28.92       30.99      9.16 o 
   6  -2   7        2.88        3.88      4.78 o 
   7  -2   7        7.84       16.02      8.17 o 
   8  -2   7        5.36       -0.20      5.48 o 
 -14  -1   7       16.72       15.21      6.51 o 
 -12  -1   7        3.29        5.32      4.85 o 
 -11  -1   7       26.44       23.09      8.82 o 
 -10  -1   7      122.23      119.06     14.79 o 
  -9  -1   7       78.77       83.73     13.47 o 
  -8  -1   7      136.11      140.13     14.32 o 
  -7  -1   7      145.65      139.70     13.78 o 
  -6  -1   7      241.93      250.74     12.34 o 
  -5  -1   7      925.60      945.61     24.32 o 
  -4  -1   7      707.21      678.14     20.34 o 
  -3  -1   7      146.63      147.24      9.08 o 
  -2  -1   7       11.18        5.16      2.78 o 
  -1  -1   7      379.94      374.36     17.40 o 
   0  -1   7      254.79      249.83     13.01 o 
   1  -1   7      256.31      271.56     14.12 o 
   2  -1   7      202.72      190.52     12.39 o 
   3  -1   7      147.00      141.51     11.21 o 
   4  -1   7      189.97      204.36     18.34 o 
   5  -1   7       14.63        3.10      4.80 o 
   6  -1   7       70.06       71.57     14.43 o 
   7  -1   7        8.16        9.92      7.07 o 
   8  -1   7       28.47       38.65     12.19 o 
   9  -1   7        5.50        3.57      7.25 o 
 -14   0   7        9.24       11.43      6.27 o 
 -13   0   7        0.05        3.50      5.86 o 
 -12   0   7      177.36      208.89     21.99 o 
 -11   0   7        0.78        0.45      4.40 o 
 -10   0   7       17.53       14.36      4.43 o 
  -9   0   7      244.02      243.38     12.96 o 
  -8   0   7       69.97       68.92      6.93 o 
  -7   0   7      292.25      298.21      9.54 o 
  -6   0   7       10.58        8.10      2.04 o 
  -5   0   7       56.02       69.92      6.32 o 
  -4   0   7      220.19      261.06     11.77 o 
  -3   0   7      121.99      110.71      8.03 o 
  -2   0   7      193.58      185.77     10.36 o 
  -1   0   7      336.53      311.32     14.25 o 
   0   0   7       71.05       81.45      7.88 o 
   1   0   7     1441.20     1464.72     36.59 o 
   2   0   7        5.22        4.20      3.26 o 
   3   0   7       80.96       84.12     10.04 o 
   4   0   7        7.26        8.95      4.98 o 
   5   0   7       83.12       86.39     11.25 o 
   6   0   7       10.50        7.25      6.17 o 
   7   0   7      127.13      118.54     19.14 o 
   8   0   7        0.55       -2.02      4.49 o 
   9   0   7        2.01       -0.38      6.17 o 
 -14   1   7       16.96       27.94      6.85 o 
 -13   1   7        0.36        1.96      2.92 o 
 -12   1   7        3.05        5.34      3.89 o 
 -11   1   7       26.36       29.86      6.79 o 
 -10   1   7      121.23      116.65      9.72 o 
  -9   1   7       78.70       74.49      7.69 o 
  -8   1   7      133.90      140.25      9.28 o 
  -7   1   7      147.63      149.96      6.94 o 
  -6   1   7      240.43      245.07      8.69 o 
  -5   1   7      930.25      947.78     18.23 o 
  -4   1   7      709.33      704.77     14.33 o 
  -3   1   7      145.64      145.28      6.75 o 
  -2   1   7       11.71        9.38      3.24 o 
  -1   1   7      379.43      388.35     15.73 o 
   0   1   7      257.36      257.08      7.89 o 
   1   1   7      260.06      286.89     14.46 o 
   2   1   7      204.34      218.70     13.27 o 
   3   1   7      148.16      145.08     11.47 o 
   4   1   7      183.96      192.02     13.75 o 
   5   1   7       13.99       10.77      5.11 o 
   6   1   7       68.90       68.00     10.73 o 
   7   1   7        8.31       12.74      5.76 o 
   8   1   7       28.61       17.93      9.99 o 
   9   1   7        5.35        6.89      7.97 o 
 -14   2   7       23.33       24.96      6.67 o 
 -13   2   7        6.70        3.87      3.31 o 
 -12   2   7       20.84       19.54      5.86 o 
 -11   2   7        7.50        8.55      3.93 o 
 -10   2   7      345.35      328.25     16.24 o 
  -9   2   7      191.41      181.55     11.40 o 
  -8   2   7      384.03      399.77     12.61 o 
  -7   2   7       25.15       27.89      3.95 o 
  -6   2   7      527.55      548.88     14.17 o 
  -5   2   7      625.71      630.30     14.82 o 
  -4   2   7       83.79       96.68      5.18 o 
  -3   2   7      289.82      307.12      7.17 o 
  -2   2   7      153.90      157.60      4.79 o 
  -1   2   7      102.89      102.63      5.20 o 
   0   2   7      155.19      159.67      5.34 o 
   1   2   7       59.55       73.13      8.62 o 
   2   2   7       27.78       30.32      6.39 o 
   3   2   7      129.19      152.26     11.59 o 
   4   2   7      178.45      175.99     13.33 o 
   5   2   7       30.11       20.94      6.42 o 
   6   2   7        2.65       -1.27      3.37 o 
   7   2   7        7.49        5.22      4.37 o 
   8   2   7        5.49        2.02      6.98 o 
 -14   3   7        7.54        9.88      4.15 o 
 -13   3   7       14.79       20.53      4.97 o 
 -12   3   7        7.78       16.62      4.17 o 
 -11   3   7       20.57       22.10      7.19 o 
 -10   3   7       25.40       23.04      5.49 o 
  -9   3   7      105.06      102.96     14.22 o 
  -8   3   7       66.21       70.71     12.31 o 
  -7   3   7       20.56       15.28      7.85 o 
  -6   3   7      288.56      285.50     12.54 o 
  -5   3   7      160.81      166.54      7.65 o 
  -4   3   7       10.47       11.25      2.13 o 
  -3   3   7       10.15       10.26      1.99 o 
  -2   3   7       65.97       67.82      4.08 o 
  -1   3   7        0.97        0.88      1.22 o 
   0   3   7      164.98      175.44      6.36 o 
   1   3   7      185.48      169.35      6.56 o 
   2   3   7        1.09        0.89      2.77 o 
   3   3   7       39.21       45.30      8.09 o 
   4   3   7       23.42       34.18      7.55 o 
   5   3   7        0.66        1.79      3.91 o 
   6   3   7       61.34       62.11     10.67 o 
   7   3   7       41.44       31.52      7.93 o 
   8   3   7        1.61        1.19      5.66 o 
 -13   4   7        5.59        7.27      3.71 o 
 -12   4   7        1.37        0.70      2.65 o 
 -11   4   7       55.11       59.06      6.52 o 
 -10   4   7       18.19       32.66      6.54 o 
  -9   4   7      270.67      271.33     19.78 o 
  -8   4   7       90.20       79.73      8.70 o 
  -7   4   7       10.12        8.93      3.39 o 
  -6   4   7       24.81       28.53      5.09 o 
  -5   4   7        5.32        7.11      2.30 o 
  -4   4   7        1.15       -0.11      1.41 o 
  -3   4   7      255.44      267.44      8.61 o 
  -2   4   7       64.14       68.96      4.54 o 
  -1   4   7       90.64       83.52      5.12 o 
   0   4   7      261.05      247.25      8.40 o 
   1   4   7      201.41      201.42      7.87 o 
   2   4   7      110.30      104.53      7.35 o 
   3   4   7        2.36        2.91      3.62 o 
   4   4   7       11.57       12.85      5.40 o 
   5   4   7       43.70       43.20      9.06 o 
   6   4   7        7.56        9.02      5.90 o 
   7   4   7        4.69        2.79      5.12 o 
   8   4   7        5.22        7.34      9.09 o 
 -13   5   7        1.01       -1.40      2.87 o 
 -12   5   7        7.62        3.96      3.31 o 
 -11   5   7       57.55       69.40      7.41 o 
 -10   5   7        4.86        7.98      3.03 o 
  -9   5   7       14.88       17.88      3.76 o 
  -8   5   7       33.13       40.46      7.88 o 
  -7   5   7       89.03       93.81      8.85 o 
  -6   5   7       34.86       34.42      4.83 o 
  -5   5   7        6.97        6.14      2.42 o 
  -4   5   7       72.36       68.13      6.00 o 
  -3   5   7       61.91       58.36      5.06 o 
  -2   5   7      166.71      171.75      7.56 o 
  -1   5   7       48.19       52.32      5.04 o 
   0   5   7      508.26      527.64     13.78 o 
   1   5   7      203.74      240.20      9.29 o 
   2   5   7       36.47       35.48      5.68 o 
   3   5   7       76.40       68.85      8.77 o 
   4   5   7       26.22       23.78      5.19 o 
   5   5   7        3.80        7.09      5.01 o 
   6   5   7        2.87        1.58      4.59 o 
   7   5   7        5.39       -1.05      7.94 o 
 -12   6   7        7.33        2.23      4.24 o 
 -11   6   7       14.43       14.14      4.15 o 
 -10   6   7       79.51       80.48      7.41 o 
  -9   6   7       74.27       72.63      7.90 o 
  -8   6   7        2.19        3.72      3.21 o 
  -7   6   7       66.60       83.08      7.60 o 
  -6   6   7       77.32       79.77      7.23 o 
  -5   6   7      139.15      139.01      8.23 o 
  -4   6   7      166.61      164.86      9.07 o 
  -3   6   7       15.98       13.57      3.63 o 
  -2   6   7      131.16      129.73      7.26 o 
  -1   6   7      351.28      357.19     11.82 o 
   0   6   7      365.20      357.86     12.10 o 
   1   6   7       43.71       42.56      5.10 o 
   2   6   7       11.99        8.90      3.54 o 
   3   6   7        3.42        4.91      3.19 o 
   4   6   7        8.03        5.07      3.32 o 
   5   6   7        5.82       11.13      5.95 o 
   6   6   7        8.55        6.75      5.69 o 
 -11   7   7        2.50        0.45      4.94 o 
 -10   7   7       35.33       38.40     10.70 o 
  -9   7   7        6.73        1.36      3.92 o 
  -8   7   7       33.61       32.67      7.00 o 
  -7   7   7        7.18       10.11      4.55 o 
  -6   7   7       74.93       70.56      7.46 o 
  -5   7   7      122.81      126.17      8.48 o 
  -4   7   7       58.59       62.85     10.59 o 
  -3   7   7        2.77        3.64      2.93 o 
  -2   7   7       32.58       34.53      6.77 o 
  -1   7   7       99.04      107.71      7.30 o 
   0   7   7      135.87      161.51      8.81 o 
   1   7   7      101.31       88.27      7.57 o 
   2   7   7       19.50       19.76      4.94 o 
   3   7   7       28.21       19.60      5.33 o 
   4   7   7        9.71        9.29      4.84 o 
   5   7   7        3.22       -0.66      4.92 o 
   6   7   7       16.45       16.74     11.38 o 
 -10   8   7       15.60       14.98      6.65 o 
  -9   8   7        4.53        1.57      4.58 o 
  -8   8   7        1.04        1.90      3.99 o 
  -7   8   7       14.53       16.44      5.57 o 
  -6   8   7      126.37      136.39     11.89 o 
  -5   8   7       60.10       65.33     13.67 o 
  -4   8   7        4.10        5.40      4.04 o 
  -3   8   7        1.87        3.30      3.75 o 
  -2   8   7        5.00        1.04      3.83 o 
  -1   8   7       24.38       19.63      4.29 o 
   0   8   7        7.68        5.93      3.05 o 
   1   8   7       31.40       24.67      5.73 o 
   2   8   7       52.17       44.60      7.32 o 
   3   8   7       20.36       20.32      5.28 o 
   4   8   7        5.28        4.74      4.13 o 
  -8   9   7        3.60        7.41      5.18 o 
  -7   9   7       11.12       14.64      6.02 o 
  -6   9   7        0.51        2.00      4.25 o 
  -5   9   7        1.51        4.80      4.42 o 
  -4   9   7        7.99        6.41      5.18 o 
  -3   9   7        4.78        5.69      4.83 o 
  -2   9   7       10.26       12.69      5.89 o 
  -1   9   7        1.08       -0.54      3.36 o 
   0   9   7        1.14        3.21      3.72 o 
   1   9   7        0.48        0.99      3.87 o 
   2   9   7        7.61        5.51      5.30 o 
   3   9   7        6.88        4.92      5.01 o 
  -5  10   7        9.45        4.25      5.28 o 
  -4  10   7       11.43       11.76      6.01 o 
  -3  10   7        3.08        0.17      4.73 o 
  -2  10   7        7.82        4.02      4.94 o 
  -1  10   7        1.82       -1.82      3.51 o 
   0  10   7        3.46        7.07      5.60 o 
 -10  -5   8       36.86       33.08      9.90 o 
  -9  -5   8       15.52       12.90      6.19 o 
  -8  -5   8       14.07       12.41      5.90 o 
  -7  -5   8       32.18       35.26      8.69 o 
  -6  -5   8      104.95      100.18     11.04 o 
 -11  -4   8       10.85        2.98      5.05 o 
 -10  -4   8       72.98       68.38     13.33 o 
  -9  -4   8      317.00      333.42     23.56 o 
  -8  -4   8       24.04       28.32      8.08 o 
  -7  -4   8      210.98      206.92     16.88 o 
  -6  -4   8       10.99       22.35      6.76 o 
  -5  -4   8       43.46       31.22      7.52 o 
  -4  -4   8      187.08      185.78     14.32 o 
  -3  -4   8       14.31       11.00      4.91 o 
  -2  -4   8      153.03      176.46     13.64 o 
  -1  -4   8        5.65        7.23      4.24 o 
 -12  -3   8        6.43        1.01      4.65 o 
 -11  -3   8       60.42       48.99     12.41 o 
 -10  -3   8       75.87       57.59     12.79 o 
  -9  -3   8      115.75      109.52     13.33 o 
  -8  -3   8       80.88       80.95     12.72 o 
  -7  -3   8      137.67      112.14     12.57 o 
  -6  -3   8        2.02        1.28      3.61 o 
  -5  -3   8       53.15       42.35      8.62 o 
  -4  -3   8        8.59       11.54      4.65 o 
  -3  -3   8      147.58      150.92     13.02 o 
  -2  -3   8      158.23      171.50     13.94 o 
  -1  -3   8        3.14       -0.49      2.90 o 
   0  -3   8       91.66       93.54     10.70 o 
   1  -3   8       49.21       45.60      9.47 o 
   2  -3   8        3.12        3.57      4.44 o 
   3  -3   8      143.69      145.07     15.01 o 
   4  -3   8       21.59       20.80      7.90 o 
   5  -3   8        1.79        0.83      5.07 o 
 -13  -2   8       30.34       34.92     11.71 o 
 -12  -2   8       22.94       14.74      7.61 o 
 -11  -2   8       42.50       41.00     11.06 o 
 -10  -2   8       69.39       73.50     13.64 o 
  -9  -2   8      431.07      439.85     27.27 o 
  -8  -2   8      488.62      459.01     27.00 o 
  -7  -2   8       42.29       36.47      8.75 o 
  -6  -2   8       76.21       65.13     10.77 o 
  -5  -2   8      145.82      152.93      9.65 o 
  -4  -2   8       11.23       12.43      3.68 o 
  -3  -2   8        2.24        2.33      2.32 o 
  -2  -2   8       58.56       60.39     10.11 o 
  -1  -2   8        9.42       13.01      4.08 o 
   0  -2   8      204.13      216.46     16.88 o 
   1  -2   8       49.31       48.14      9.81 o 
   2  -2   8       15.51       24.51      7.74 o 
   3  -2   8       41.25       36.47      9.81 o 
   4  -2   8       10.92       13.91      6.87 o 
   5  -2   8       54.54       78.75     14.43 o 
   6  -2   8       26.08       28.75      9.58 o 
   7  -2   8       32.98       42.06     13.11 o 
   8  -2   8        0.45       -4.53      5.07 o 
 -13  -1   8       26.21        6.33      6.62 o 
 -12  -1   8       26.14       13.22      7.14 o 
 -11  -1   8        4.59        1.89      4.31 o 
 -10  -1   8        7.76       11.24      5.39 o 
  -9  -1   8      175.81      172.20     16.72 o 
  -8  -1   8      170.83      174.60     16.58 o 
  -7  -1   8       37.99       28.05      7.90 o 
  -6  -1   8       15.22       15.63      3.95 o 
  -5  -1   8      314.84      328.20     14.26 o 
  -4  -1   8      449.10      471.01     17.64 o 
  -3  -1   8      630.62      595.86     20.51 o 
  -2  -1   8       44.70       50.76      7.08 o 
  -1  -1   8       61.96       51.37      7.30 o 
   0  -1   8      298.47      298.31     22.89 o 
   1  -1   8      254.25      261.32     14.81 o 
   2  -1   8      433.59      461.93     20.62 o 
   3  -1   8       29.82       32.27      7.02 o 
   4  -1   8       82.99      107.61     16.36 o 
   5  -1   8       31.14       40.42     11.27 o 
   6  -1   8       14.89       16.92      8.28 o 
   7  -1   8       33.64       34.56     11.38 o 
   8  -1   8        0.41        1.17      5.12 o 
 -14   0   8        4.01        6.04      6.58 o 
 -13   0   8        0.33        7.16      6.40 o 
 -12   0   8      243.32      223.08     22.20 o 
 -11   0   8       25.42       28.34      9.38 o 
 -10   0   8       14.48        7.85      5.45 o 
  -9   0   8        3.36        0.43      3.64 o 
  -8   0   8        7.22        4.56      4.15 o 
  -7   0   8       78.27       65.59      6.50 o 
  -6   0   8       17.24       21.08      4.55 o 
  -5   0   8        2.15        7.21      2.94 o 
  -4   0   8      294.96      294.65     13.58 o 
  -3   0   8      118.30      120.99      9.89 o 
  -2   0   8      209.42      226.81     12.47 o 
  -1   0   8      126.47      125.62      9.75 o 
   0   0   8       44.54       33.43      6.44 o 
   1   0   8       41.10       45.63      7.64 o 
   2   0   8        0.12        2.19      3.35 o 
   3   0   8       40.32       40.43      8.08 o 
   4   0   8      100.80       84.72     13.68 o 
   5   0   8        3.11        1.63      3.83 o 
   6   0   8       65.87       59.29     14.32 o 
   7   0   8       42.17       36.22     12.30 o 
   8   0   8        0.04       -0.36      5.92 o 
 -14   1   8        1.52        0.21      4.07 o 
 -13   1   8       26.14       17.28      6.03 o 
 -12   1   8       25.74       32.07      7.10 o 
 -11   1   8        4.47        2.21      3.16 o 
 -10   1   8        7.30       11.09      4.07 o 
  -9   1   8      169.89      160.15     10.56 o 
  -8   1   8      176.74      199.24     11.18 o 
  -7   1   8       36.85       29.18      3.79 o 
  -6   1   8       16.07       16.58      2.98 o 
  -5   1   8      315.37      329.85      9.73 o 
  -4   1   8      446.43      472.78     11.03 o 
  -3   1   8      629.03      614.78     20.64 o 
  -2   1   8       43.61       47.41      6.85 o 
  -1   1   8       58.23       72.74      8.55 o 
   0   1   8      297.89      311.26     15.62 o 
   1   1   8      249.88      265.23     15.10 o 
   2   1   8      432.81      433.00     20.25 o 
   3   1   8       31.78       30.93      7.07 o 
   4   1   8       81.01       82.87     11.29 o 
   5   1   8       30.80       33.12      7.81 o 
   6   1   8       14.59       12.72      5.93 o 
   7   1   8       33.90       32.38     12.07 o 
   8   1   8        0.49       -0.61      5.61 o 
 -14   2   8        2.40        4.08      3.86 o 
 -13   2   8       30.41       22.07      6.53 o 
 -12   2   8       22.38       22.61      7.41 o 
 -11   2   8       41.78       42.28      7.61 o 
 -10   2   8       68.92       71.84      8.68 o 
  -9   2   8      432.57      421.04     22.82 o 
  -8   2   8      490.94      483.10     15.09 o 
  -7   2   8       43.10       46.16      4.94 o 
  -6   2   8       77.16       69.57      5.30 o 
  -5   2   8      140.21      144.56      6.78 o 
  -4   2   8       12.99       15.52      2.57 o 
  -3   2   8        2.24        2.17      2.06 o 
  -2   2   8       57.02       51.41      7.21 o 
  -1   2   8        8.01        5.83      3.05 o 
   0   2   8      206.65      213.03     12.95 o 
   1   2   8       50.15       53.39      8.17 o 
   2   2   8       14.47       14.02      5.04 o 
   3   2   8       42.36       33.60      7.49 o 
   4   2   8       10.00       11.10      5.43 o 
   5   2   8       54.37       50.71      9.54 o 
   6   2   8       26.27       26.49      7.71 o 
   7   2   8       32.46       26.71      8.21 o 
   8   2   8        0.36        3.41      6.24 o 
 -14   3   8       11.64       16.89      5.20 o 
 -13   3   8        0.28        0.98      3.11 o 
 -12   3   8        6.67        5.41      3.69 o 
 -11   3   8       59.84       82.25     10.02 o 
 -10   3   8       74.93       62.44      8.56 o 
  -9   3   8      113.87      117.07      9.40 o 
  -8   3   8       81.59       78.72      6.56 o 
  -7   3   8      139.41      132.06      7.53 o 
  -6   3   8        1.96        1.21      1.75 o 
  -5   3   8       51.18       48.82      3.94 o 
  -4   3   8        8.29        7.64      2.32 o 
  -3   3   8      151.37      149.86      7.18 o 
  -2   3   8      154.75      183.45     11.84 o 
  -1   3   8        3.53       -0.35      2.31 o 
   0   3   8       89.98      102.03     10.17 o 
   1   3   8       51.15       42.40      7.58 o 
   2   3   8        3.18        2.75      3.75 o 
   3   3   8      143.01      139.42     12.39 o 
   4   3   8       22.73       16.44      8.48 o 
   5   3   8        1.56        3.40      4.33 o 
   6   3   8       23.29       28.87      7.92 o 
   7   3   8        8.88        3.39      5.55 o 
 -13   4   8        0.07        0.11      2.77 o 
 -12   4   8        4.81        4.23      3.00 o 
 -11   4   8       11.04       17.87      5.27 o 
 -10   4   8       73.03       70.95      9.42 o 
  -9   4   8      316.06      342.66     16.61 o 
  -8   4   8       23.27       28.50      5.83 o 
  -7   4   8      213.12      212.39     11.92 o 
  -6   4   8       10.72        9.09      2.46 o 
  -5   4   8       43.84       39.43      4.13 o 
  -4   4   8      188.13      188.30      8.89 o 
  -3   4   8       13.74       15.94      3.49 o 
  -2   4   8      149.71      170.61     10.53 o 
  -1   4   8        6.29       11.98      4.62 o 
   0   4   8      197.87      213.86     14.07 o 
   1   4   8      241.27      251.01     15.57 o 
   2   4   8      100.82       91.20     11.20 o 
   3   4   8       35.39       42.82      8.50 o 
   4   4   8       30.51       21.11      6.75 o 
   5   4   8        8.22       11.79      6.35 o 
   6   4   8        1.46       -0.49      5.40 o 
   7   4   8        5.96        0.55      5.27 o 
 -13   5   8        3.37        6.12      3.99 o 
 -12   5   8        1.29        1.40      2.93 o 
 -11   5   8        6.76        6.30      3.32 o 
 -10   5   8       37.72       27.50      6.66 o 
  -9   5   8       15.51       16.78      5.24 o 
  -8   5   8       14.29       10.75      4.30 o 
  -7   5   8       31.63       25.88      4.54 o 
  -6   5   8      106.90      105.14     10.23 o 
  -5   5   8      160.13      160.54      7.51 o 
  -4   5   8      127.83      114.37      6.40 o 
  -3   5   8       24.25       32.46      5.03 o 
  -2   5   8       43.35       61.40      6.70 o 
  -1   5   8       27.41       21.43      4.41 o 
   0   5   8       67.37       79.18     10.51 o 
   1   5   8       18.52       18.55      5.81 o 
   2   5   8       19.67       24.95      6.91 o 
   3   5   8        0.98        5.28      4.41 o 
   4   5   8        8.16        9.79      5.91 o 
   5   5   8        6.84       11.87      6.18 o 
   6   5   8        3.32        5.55      5.83 o 
 -12   6   8        3.25        1.40      2.85 o 
 -11   6   8        9.80        6.40      3.65 o 
 -10   6   8       58.50       61.91      9.50 o 
  -9   6   8       99.09      106.97     10.64 o 
  -8   6   8        6.90        7.11      3.42 o 
  -7   6   8       29.06       33.37      5.40 o 
  -6   6   8      299.40      284.63     12.00 o 
  -5   6   8      169.90      156.01      8.91 o 
  -4   6   8       86.48       94.30      7.04 o 
  -3   6   8       11.61       13.43      4.01 o 
  -2   6   8       66.24       66.42      8.59 o 
  -1   6   8        6.68        5.97      3.21 o 
   0   6   8      168.10      151.90     13.00 o 
   1   6   8       56.88       47.44     14.00 o 
   2   6   8       54.49       60.72     10.29 o 
   3   6   8        0.58        2.56      4.03 o 
   4   6   8        1.15        4.16      4.49 o 
   5   6   8        2.14        4.49      5.29 o 
   6   6   8        1.77        0.57      5.79 o 
 -11   7   8        4.18        2.24      5.92 o 
 -10   7   8       12.49       17.48      7.69 o 
  -9   7   8       48.89       44.26      9.06 o 
  -8   7   8        9.49       11.43      4.00 o 
  -7   7   8       37.30       36.21      5.68 o 
  -6   7   8        1.07        2.26      2.79 o 
  -5   7   8       37.99       45.04      6.30 o 
  -4   7   8       11.13       10.46      4.56 o 
  -3   7   8       42.04       49.17      9.12 o 
  -2   7   8       74.28       67.94      7.98 o 
  -1   7   8        9.00       10.28      4.05 o 
   0   7   8        2.57        4.04      4.52 o 
   1   7   8       14.35        8.51      5.13 o 
   2   7   8        3.47        2.60      4.84 o 
   3   7   8        0.51       -1.82      4.08 o 
   4   7   8        5.24        0.30      4.43 o 
   5   7   8        6.84        5.48      6.00 o 
  -9   8   8       18.47       17.80     11.60 o 
  -8   8   8        4.31        2.40      4.12 o 
  -7   8   8       12.94       14.65      5.66 o 
  -6   8   8        1.75        2.10      3.75 o 
  -5   8   8       30.52       18.61      6.08 o 
  -4   8   8       12.97       14.86      7.88 o 
  -3   8   8       22.87       18.27      6.05 o 
  -2   8   8       14.39        9.79      4.09 o 
  -1   8   8        3.16        3.64      3.61 o 
   0   8   8       14.92        9.31     10.32 o 
   1   8   8       15.34       23.33     11.42 o 
   2   8   8       45.46       57.29     11.15 o 
   3   8   8        8.11        5.00      5.64 o 
  -8   9   8       18.06       19.71      6.94 o 
  -7   9   8       15.22       19.31      6.55 o 
  -6   9   8        8.88       10.67      5.36 o 
  -5   9   8        7.06        4.13      6.58 o 
  -4   9   8       33.27       22.33     10.10 o 
  -3   9   8       16.78       15.78      6.42 o 
  -2   9   8        2.14        7.35      5.11 o 
  -1   9   8        2.72        4.28      4.59 o 
   0   9   8       12.30        7.09      8.86 o 
   1   9   8        4.93        7.45      8.28 o 
 -11  -5   9        0.96       -3.23      3.77 o 
 -10  -5   9       70.10       64.21     13.26 o 
  -9  -5   9        4.44        3.28      3.57 o 
  -8  -5   9      114.76      116.39     13.44 o 
  -7  -5   9       28.25       34.22      8.57 o 
 -12  -4   9        3.23       -2.18      4.65 o 
 -11  -4   9       16.44       20.11      8.48 o 
 -10  -4   9       31.90       30.36      9.38 o 
  -9  -4   9      526.56      489.78     29.38 o 
  -8  -4   9       19.59       15.13      6.08 o 
  -7  -4   9      131.26      158.91     15.28 o 
  -6  -4   9       93.50       94.66     11.65 o 
  -5  -4   9      295.19      332.01     20.60 o 
  -4  -4   9      366.14      353.67     21.28 o 
  -3  -4   9       53.68       59.38      9.85 o 
  -2  -4   9      167.54      161.56     14.07 o 
 -13  -3   9        9.29       11.92      8.15 o 
 -12  -3   9       12.05        5.48      5.52 o 
 -11  -3   9       62.33       64.34     13.82 o 
 -10  -3   9      108.63      109.02     14.41 o 
  -9  -3   9       55.75       46.12     10.70 o 
  -8  -3   9       24.50       30.27      8.66 o 
  -7  -3   9       16.56       15.44      6.40 o 
  -6  -3   9      124.33      126.24     13.51 o 
  -5  -3   9      174.22      187.89     16.02 o 
  -4  -3   9       64.56       53.17      9.74 o 
  -3  -3   9       88.77      101.75     11.63 o 
  -2  -3   9        0.51       -0.04      3.19 o 
  -1  -3   9       68.12       79.65     11.71 o 
   0  -3   9       99.17       97.80     11.71 o 
   1  -3   9       47.25       50.07     10.55 o 
   2  -3   9       71.59       72.11     12.50 o 
   3  -3   9       46.40       48.30     11.15 o 
 -14  -2   9        0.48        0.56      5.77 o 
 -13  -2   9       16.78       20.83      9.56 o 
 -12  -2   9        9.92       17.39      7.97 o 
 -11  -2   9       74.32       78.32     15.22 o 
 -10  -2   9       24.27       21.61      7.70 o 
  -9  -2   9       41.24       53.97     11.51 o 
  -8  -2   9      142.09      177.61     16.72 o 
  -7  -2   9       62.56       56.11     10.88 o 
  -6  -2   9        3.49        4.12      2.75 o 
  -5  -2   9       29.92       28.61      5.66 o 
  -4  -2   9       24.36       32.46      6.04 o 
  -3  -2   9       51.83       47.57      7.27 o 
  -2  -2   9       90.88       90.97      8.96 o 
  -1  -2   9       41.59       40.52      7.17 o 
   0  -2   9       28.24       33.91      9.16 o 
   1  -2   9      207.36      193.92     17.73 o 
   2  -2   9       84.55       76.24     13.22 o 
   3  -2   9      114.13      105.34     14.21 o 
   4  -2   9        9.16       15.28      7.07 o 
   5  -2   9        1.94        0.25      4.62 o 
   6  -2   9       26.75       23.07      9.81 o 
   7  -2   9        3.39        5.18      6.84 o 
 -14  -1   9        1.20       -0.36      5.39 o 
 -13  -1   9        1.84        7.50      5.72 o 
 -12  -1   9        4.10        4.47      5.41 o 
 -11  -1   9       15.10       12.57      7.18 o 
 -10  -1   9        6.72        2.06      4.40 o 
  -9  -1   9       77.74       85.95     14.54 o 
  -8  -1   9      141.89      158.78     16.11 o 
  -7  -1   9       42.35       43.04     10.26 o 
  -6  -1   9        0.74        2.62      2.39 o 
  -5  -1   9      222.78      215.87     12.42 o 
  -4  -1   9      116.91      115.87      9.41 o 
  -3  -1   9       74.65       77.18      8.76 o 
  -2  -1   9       34.36       25.37      5.61 o 
  -1  -1   9       12.81       14.62      4.64 o 
   0  -1   9      117.95      123.72     11.15 o 
   1  -1   9       17.43       14.65      5.08 o 
   2  -1   9       64.57       58.48      9.54 o 
   3  -1   9        2.20        4.02      4.84 o 
   4  -1   9        4.86       10.77      7.02 o 
   5  -1   9       30.57       17.57      8.75 o 
   6  -1   9        3.94       12.19      7.52 o 
   7  -1   9       24.64       23.88     10.62 o 
 -14   0   9        0.87       -2.87      4.38 o 
 -13   0   9        1.66       -0.16      4.24 o 
 -12   0   9        0.00       -1.10      4.11 o 
 -11   0   9       78.77       70.87     14.68 o 
 -10   0   9        7.95        4.53      4.62 o 
  -9   0   9       27.41       29.89      9.31 o 
  -8   0   9       33.30       35.66      9.65 o 
  -7   0   9       83.22       79.57      7.78 o 
  -6   0   9       60.07       67.01      7.40 o 
  -5   0   9      508.43      495.32     18.94 o 
  -4   0   9      186.57      196.60     12.03 o 
  -3   0   9      122.92      125.65      9.73 o 
  -2   0   9       68.70       66.37      8.56 o 
  -1   0   9      111.92      111.63      9.91 o 
   0   0   9      215.32      225.66     21.19 o 
   1   0   9       30.69       31.55      6.95 o 
   2   0   9        0.14        0.32      3.25 o 
   3   0   9       52.71       53.90      9.66 o 
   4   0   9      150.94      160.50     14.11 o 
   5   0   9       34.92       28.92      7.73 o 
   6   0   9        8.39        2.00      5.45 o 
   7   0   9        0.48       -2.58      5.83 o 
 -14   1   9        1.16       -1.08      6.17 o 
 -13   1   9        1.69        3.05      3.96 o 
 -12   1   9        4.56        8.38      4.38 o 
 -11   1   9       15.59       13.99      4.74 o 
 -10   1   9        6.72        4.90      3.38 o 
  -9   1   9       79.24       73.52      8.11 o 
  -8   1   9      140.79      142.06      9.29 o 
  -7   1   9       42.06       44.43      6.61 o 
  -6   1   9        0.86        0.88      2.59 o 
  -5   1   9      224.92      220.56     12.56 o 
  -4   1   9      115.35      118.50      9.71 o 
  -3   1   9       78.64       84.10      8.52 o 
  -2   1   9       33.99       37.06      6.76 o 
  -1   1   9       13.02        7.47      3.71 o 
   0   1   9      114.97      109.95     10.12 o 
   1   1   9       17.68       15.66      5.40 o 
   2   1   9       63.97       63.62      9.88 o 
   3   1   9        2.20        8.40      5.05 o 
   4   1   9        4.62        4.16      4.23 o 
   5   1   9       31.87       38.44      8.80 o 
   6   1   9        3.93       10.37      5.99 o 
   7   1   9       24.88        8.89      7.94 o 
 -14   2   9        0.45        0.40      4.14 o 
 -13   2   9       16.90       13.21      5.52 o 
 -12   2   9        9.96        9.38      4.53 o 
 -11   2   9       74.60       79.88     11.37 o 
 -10   2   9       24.39       24.80      5.69 o 
  -9   2   9       40.65       43.61      6.69 o 
  -8   2   9      144.59      143.39      7.94 o 
  -7   2   9       65.09       56.57     11.82 o 
  -6   2   9        3.32        4.64      3.26 o 
  -5   2   9       31.92       34.71      6.30 o 
  -4   2   9       25.52       22.08      5.24 o 
  -3   2   9       50.54       51.71      8.01 o 
  -2   2   9       92.87       94.87      9.44 o 
  -1   2   9       40.82       39.38      7.36 o 
   0   2   9       26.34       32.03      6.68 o 
   1   2   9      210.66      210.60     14.30 o 
   2   2   9       84.98       81.11     10.99 o 
   3   2   9      116.56      113.23     13.33 o 
   4   2   9        8.33       14.68      5.99 o 
   5   2   9        2.02       -0.65      3.71 o 
   6   2   9       27.06       15.72      9.15 o 
   7   2   9        3.26        0.81      4.68 o 
 -13   3   9        9.13       13.42      5.59 o 
 -12   3   9       12.13       12.03      4.90 o 
 -11   3   9       62.46       66.64     10.27 o 
 -10   3   9      108.41      107.96     10.10 o 
  -9   3   9       56.41       51.76      7.54 o 
  -8   3   9       24.55       22.41      4.15 o 
  -7   3   9       15.66       18.23      3.70 o 
  -6   3   9      124.37      135.35     10.74 o 
  -5   3   9      174.73      185.33     12.48 o 
  -4   3   9       65.90       58.68     10.53 o 
  -3   3   9       86.02       82.60     11.48 o 
  -2   3   9        0.46       -0.80      2.59 o 
  -1   3   9       67.95       82.80     10.34 o 
   0   3   9      101.56       90.48     10.92 o 
   1   3   9       47.98       46.81      8.48 o 
   2   3   9       71.27       68.61     10.68 o 
   3   3   9       46.91       36.09     10.39 o 
   4   3   9       42.96       55.65     10.28 o 
   5   3   9       15.23       16.17      6.43 o 
   6   3   9        7.09        7.06      5.81 o 
 -13   4   9        4.28        7.14      3.95 o 
 -12   4   9        3.22        3.54      4.09 o 
 -11   4   9       16.72       20.41      6.64 o 
 -10   4   9       31.30       27.42     11.21 o 
  -9   4   9      527.83      490.15     16.56 o 
  -8   4   9       19.33       22.28      4.27 o 
  -7   4   9      129.28      147.84      8.63 o 
  -6   4   9       93.05       92.28     11.64 o 
  -5   4   9      294.16      292.50     16.53 o 
  -4   4   9      368.47      376.54     18.76 o 
  -3   4   9       52.58       56.92      8.89 o 
  -2   4   9      168.28      176.39     12.94 o 
  -1   4   9       95.55       88.82     10.93 o 
   0   4   9      171.29      161.70     12.93 o 
   1   4   9       76.16       67.29     10.15 o 
   2   4   9       65.58       57.71      9.95 o 
   3   4   9       19.99       20.43     11.39 o 
   4   4   9        5.32        8.02      5.66 o 
   5   4   9       13.64        9.30      8.55 o 
   6   4   9        7.31        3.86      6.33 o 
 -12   5   9        9.74       17.16      4.72 o 
 -11   5   9        0.99        0.97      3.51 o 
 -10   5   9       69.52       58.79      8.93 o 
  -9   5   9        4.45        3.70      3.57 o 
  -8   5   9      114.67      123.06     10.56 o 
  -7   5   9       29.40       22.95      4.67 o 
  -6   5   9       61.05       71.62     10.11 o 
  -5   5   9      146.21      133.66     11.69 o 
  -4   5   9       59.41       62.31      9.55 o 
  -3   5   9       90.91      100.84     11.80 o 
  -2   5   9      101.30      117.07     12.60 o 
  -1   5   9       45.38       47.83      8.79 o 
   0   5   9       89.60       75.05     10.90 o 
   1   5   9       50.49       39.36      8.50 o 
   2   5   9       12.56       14.46      6.17 o 
   3   5   9       25.48       20.25      7.20 o 
   4   5   9        6.75        1.27      4.77 o 
   5   5   9        4.12        4.49      5.75 o 
 -12   6   9        0.17       -0.69      3.78 o 
 -11   6   9        1.81        4.92      4.24 o 
 -10   6   9       71.34       67.55      9.73 o 
  -9   6   9       40.18       42.68      8.02 o 
  -8   6   9        4.34        7.16      4.08 o 
  -7   6   9       30.79       32.97      6.57 o 
  -6   6   9      113.17      104.88      9.02 o 
  -5   6   9       38.75       31.19     10.00 o 
  -4   6   9       55.26       54.08     13.38 o 
  -3   6   9       23.60       11.51      5.13 o 
  -2   6   9       23.68       37.05      8.33 o 
  -1   6   9       89.08       94.77     12.22 o 
   0   6   9        0.36        0.25      3.43 o 
   1   6   9       18.07       14.42      6.15 o 
   2   6   9        2.23        3.08      4.52 o 
   3   6   9        0.25        0.53      4.36 o 
   4   6   9       10.66       13.78     12.23 o 
 -10   7   9        4.91        4.63      4.58 o 
  -9   7   9        7.85       13.32      5.65 o 
  -8   7   9       17.39       19.02      5.76 o 
  -7   7   9       31.95       51.48      8.77 o 
  -6   7   9       20.03       22.51      6.04 o 
  -5   7   9       26.91       22.98      6.94 o 
  -4   7   9       22.34       21.62      6.90 o 
  -3   7   9       10.61        9.37      5.53 o 
  -2   7   9       26.24       20.19      6.48 o 
  -1   7   9       31.76       23.53     10.17 o 
   0   7   9       12.21        8.92      5.39 o 
   1   7   9       39.47       34.94      8.98 o 
   2   7   9       16.47       23.37      8.67 o 
   3   7   9        9.61        7.23      5.97 o 
  -9   8   9        7.39       13.06      7.25 o 
  -8   8   9        3.63        3.95      6.08 o 
  -7   8   9       15.79       13.42      7.54 o 
  -6   8   9       12.77       13.53      7.68 o 
  -5   8   9        2.52        4.60      7.18 o 
  -4   8   9        0.41        2.21      4.21 o 
  -3   8   9       11.02       12.51      6.19 o 
  -2   8   9       19.96       19.18      7.12 o 
  -1   8   9       19.08        6.66      5.59 o 
   0   8   9       29.73       24.30      7.63 o 
   1   8   9        7.23        6.18      5.38 o 
   2   8   9        1.62        5.12      5.79 o 
  -4   9   9        0.50        2.65      7.32 o 
  -3   9   9        0.36        3.37      6.87 o 
  -2   9   9        5.28        3.79      8.82 o 
  -1   9   9        2.35        2.09      6.46 o 
 -12  -5  10        0.97        1.66      6.06 o 
 -11  -5  10        5.16        7.09      5.90 o 
 -10  -5  10       10.48       11.71      6.46 o 
  -9  -5  10       11.85       11.63      6.49 o 
 -13  -4  10        2.35        1.17      5.83 o 
 -12  -4  10       16.30        8.66      7.32 o 
 -11  -4  10       38.96       38.35     11.31 o 
 -10  -4  10        2.51        5.05      4.98 o 
  -9  -4  10      122.34      120.72     14.43 o 
  -8  -4  10       31.22       16.34      6.67 o 
  -7  -4  10       26.47       18.09      6.80 o 
  -6  -4  10      143.64      148.14     14.81 o 
  -5  -4  10      174.68      145.00     14.68 o 
  -4  -4  10      157.33      174.22     15.73 o 
  -3  -4  10       36.68       44.62      9.76 o 
 -13  -3  10        1.44        0.20      4.22 o 
 -12  -3  10        3.47       10.70      6.76 o 
 -11  -3  10       15.90        6.62      6.24 o 
 -10  -3  10        1.59        5.45      5.66 o 
  -9  -3  10       12.31       11.63      6.46 o 
  -8  -3  10       15.12       11.65      6.44 o 
  -7  -3  10        2.17        1.62      3.77 o 
  -6  -3  10       27.20       28.08      8.62 o 
  -5  -3  10      195.98      204.52     17.64 o 
  -4  -3  10      212.89      206.45     17.68 o 
  -3  -3  10      146.41      135.17     14.41 o 
  -2  -3  10       92.60      100.45     12.59 o 
  -1  -3  10       11.87       10.64      6.46 o 
   0  -3  10       21.81       17.28      7.07 o 
   1  -3  10      122.01      122.76     14.34 o 
   2  -3  10       11.28       19.66      7.61 o 
 -13  -2  10        1.54       -1.23      4.17 o 
 -12  -2  10        6.41        5.03      4.89 o 
 -11  -2  10       61.79       55.81     13.22 o 
 -10  -2  10      147.18      133.60     15.93 o 
  -9  -2  10      237.83      231.02     20.78 o 
  -8  -2  10      240.58      250.77     20.94 o 
  -7  -2  10      224.25      251.31     20.74 o 
  -6  -2  10       57.89       61.53      8.09 o 
  -5  -2  10       52.37       65.70      8.74 o 
  -4  -2  10       85.42       95.24     10.07 o 
  -3  -2  10       84.62       93.19      9.47 o 
  -2  -2  10       45.34       50.16      8.34 o 
  -1  -2  10       18.75       22.01      6.08 o 
   0  -2  10       30.43       27.78      8.82 o 
   1  -2  10       40.81       44.55     10.97 o 
   2  -2  10       97.64      114.05     14.97 o 
   3  -2  10       25.16       17.24      8.39 o 
   4  -2  10       27.99       32.18     10.30 o 
   5  -2  10        2.62        6.33      7.07 o 
   6  -2  10       12.47       11.04      7.88 o 
 -14  -1  10       17.24       13.44      8.06 o 
 -13  -1  10        0.54        1.86      5.16 o 
 -12  -1  10        8.43        8.17      6.76 o 
 -11  -1  10       29.43       19.12      8.39 o 
 -10  -1  10      124.29      117.33     15.49 o 
  -9  -1  10        2.89        1.50      3.90 o 
  -8  -1  10       66.96       84.99     14.27 o 
  -7  -1  10      108.85      120.25     14.57 o 
  -6  -1  10       16.79       18.19      5.09 o 
  -5  -1  10       16.33       14.88      4.89 o 
  -4  -1  10       35.48       40.77      6.99 o 
  -3  -1  10       47.53       59.61      8.61 o 
  -2  -1  10       29.02       25.22      6.23 o 
  -1  -1  10       61.55       48.73      8.21 o 
   0  -1  10       12.44       12.00      5.05 o 
   1  -1  10      123.84      109.47     11.78 o 
   2  -1  10       46.30       56.82     10.12 o 
   3  -1  10       11.13        8.89      6.37 o 
   4  -1  10       10.49        8.77      6.93 o 
   5  -1  10        5.59        2.06      6.01 o 
   6  -1  10       15.24       15.84      8.75 o 
 -14   0  10        7.48        2.92      5.90 o 
 -13   0  10        1.97        1.41      5.59 o 
 -12   0  10        9.72        8.69      6.71 o 
 -11   0  10       26.97       19.37      8.30 o 
 -10   0  10      430.73      481.90     31.98 o 
  -9   0  10      442.28      451.18     29.83 o 
  -8   0  10        1.18        0.00      3.66 o 
  -7   0  10      378.45      375.88     17.06 o 
  -6   0  10      114.65      113.63      9.54 o 
  -5   0  10       19.22       14.57      5.95 o 
  -4   0  10       55.51       57.80     12.90 o 
  -3   0  10        2.83        1.12      2.32 o 
  -2   0  10       67.62       76.74      9.95 o 
  -1   0  10        7.83        5.89      3.70 o 
   0   0  10       28.11       30.61      7.18 o 
   1   0  10        7.34        1.98      3.64 o 
   2   0  10       14.66       10.99      5.08 o 
   3   0  10       40.16       39.39      8.76 o 
   4   0  10        6.03        5.18      4.63 o 
   5   0  10        2.21        0.49      6.58 o 
   6   0  10       16.94       18.16      9.36 o 
 -14   1  10       17.32       12.14      8.75 o 
 -13   1  10        0.53        1.95      5.72 o 
 -12   1  10        8.44       11.20      7.52 o 
 -11   1  10       29.35       17.30      7.94 o 
 -10   1  10      124.84      139.48     17.28 o 
  -9   1  10        2.74        0.07      3.34 o 
  -8   1  10       65.79       68.13     13.67 o 
  -7   1  10      108.06      123.50      9.91 o 
  -6   1  10       17.27       13.00      4.31 o 
  -5   1  10       15.73       19.34      5.01 o 
  -4   1  10       34.69       35.45      6.57 o 
  -3   1  10       48.11       47.35      9.53 o 
  -2   1  10       29.73       28.48      6.51 o 
  -1   1  10       61.48       61.22      9.25 o 
   0   1  10       11.81        7.88      4.42 o 
   1   1  10      126.42      142.13     16.29 o 
   2   1  10       45.15       38.08      8.51 o 
   3   1  10       11.20       15.43      5.98 o 
   4   1  10       10.49       10.97      5.82 o 
   5   1  10        5.95        5.99      5.10 o 
   6   1  10       15.07       17.37      7.43 o 
 -13   2  10        1.57        2.78      3.76 o 
 -12   2  10        6.45       14.52      8.55 o 
 -11   2  10       61.95       91.41     17.77 o 
 -10   2  10      147.00      126.82     16.94 o 
  -8   2  10      238.47      250.48     14.56 o 
  -7   2  10      223.69      252.40     14.63 o 
  -6   2  10       59.35       59.08      8.41 o 
  -5   2  10       53.50       49.08      7.82 o 
  -4   2  10       83.20       85.67     10.04 o 
  -3   2  10       85.39       90.30     10.45 o 
  -2   2  10       44.76       52.13      8.38 o 
  -1   2  10       18.26       21.07      6.16 o 
   0   2  10       30.37       37.73      7.77 o 
   1   2  10       39.92       39.09      8.26 o 
   2   2  10       97.02      117.33     13.81 o 
   3   2  10       25.77       12.23      9.31 o 
   4   2  10       28.00       26.41      7.94 o 
   5   2  10        2.46        5.30      5.43 o 
   6   2  10       12.18       12.36      7.14 o 
 -13   3  10        1.39        0.12      3.49 o 
 -12   3  10        3.46        5.30      6.33 o 
 -11   3  10       15.65       16.23      8.93 o 
 -10   3  10        1.55        1.71      4.76 o 
  -9   3  10       12.46        5.75      5.32 o 
  -8   3  10       14.53       15.38      5.02 o 
  -7   3  10        2.22        1.56      3.14 o 
  -6   3  10       26.69       32.83      6.83 o 
  -5   3  10      198.24      192.10     13.49 o 
  -4   3  10      209.13      226.35     14.68 o 
  -3   3  10      145.72      138.78     11.66 o 
  -2   3  10       91.25       85.70     10.90 o 
  -1   3  10       11.51       15.55      5.40 o 
   0   3  10       22.26       18.55      6.23 o 
   1   3  10      121.06      133.38     13.33 o 
   2   3  10       11.07       10.23      6.46 o 
   3   3  10        8.03        9.68      5.39 o 
   4   3  10        3.13        3.05      4.74 o 
   5   3  10        7.63       10.45      6.07 o 
 -13   4  10        2.27        2.89      3.92 o 
 -12   4  10       16.44       19.23      9.83 o 
 -11   4  10       38.48       49.49     14.07 o 
 -10   4  10        2.48       -0.27      4.78 o 
  -9   4  10      123.63      100.82     10.96 o 
  -8   4  10       30.69       25.26      6.50 o 
  -7   4  10       26.78       23.38     12.19 o 
  -6   4  10      143.23      140.93     11.93 o 
  -5   4  10      177.41      152.08     12.51 o 
  -4   4  10      155.61      150.14     12.56 o 
  -3   4  10       37.77       46.70      8.53 o 
  -2   4  10       15.43       16.08      5.63 o 
  -1   4  10       22.82       23.35      6.54 o 
   0   4  10       49.54       35.46      7.93 o 
   1   4  10       17.17       14.01      5.52 o 
   2   4  10        5.85        5.81      4.76 o 
   3   4  10       12.31        9.65      5.91 o 
   4   4  10        0.42        0.95      4.70 o 
   5   4  10        3.14        2.39      5.92 o 
 -12   5  10        1.01        3.86      6.44 o 
 -11   5  10        5.16        3.82      6.46 o 
 -10   5  10       10.03        8.82      7.25 o 
  -9   5  10       11.70       11.41      7.47 o 
  -8   5  10       65.51       70.92     10.42 o 
  -7   5  10        2.20        2.85      3.90 o 
  -6   5  10       14.66       11.93      5.89 o 
  -5   5  10       16.58       16.44      5.99 o 
  -4   5  10       59.21       67.27     10.56 o 
  -3   5  10       27.60       25.67      7.12 o 
  -2   5  10      112.85      109.70     12.91 o 
  -1   5  10        3.69        9.68      4.64 o 
   0   5  10        7.75        4.65      4.40 o 
   1   5  10        3.24        0.29      3.83 o 
   2   5  10        1.03       -1.79      3.98 o 
   3   5  10        2.08        3.52      4.63 o 
   4   5  10        7.40        1.73      5.81 o 
 -11   6  10       34.90       32.05     12.07 o 
 -10   6  10        5.53       11.11      8.26 o 
  -9   6  10       15.99       17.97      6.67 o 
  -8   6  10       21.99       20.16      6.67 o 
  -7   6  10       78.24       80.20     11.34 o 
  -6   6  10        3.74        3.47      4.01 o 
  -5   6  10       18.48       23.04      7.10 o 
  -4   6  10       34.35       34.08      8.06 o 
  -3   6  10       45.35       55.36     10.20 o 
  -2   6  10       26.24       17.69      6.39 o 
  -1   6  10        3.87       -1.18      3.64 o 
   0   6  10       13.95        9.92      5.69 o 
   1   6  10        9.10        9.03      5.32 o 
   2   6  10        3.34        4.89      5.04 o 
   3   6  10        2.48        2.48      5.29 o 
 -10   7  10        0.07        1.30      5.99 o 
  -9   7  10        5.93        2.04      5.99 o 
  -8   7  10        2.37        3.39      4.44 o 
  -7   7  10       18.64        9.63      5.75 o 
  -6   7  10        8.86        5.81      5.10 o 
  -5   7  10       26.46       27.25      7.87 o 
  -4   7  10        0.25        0.18      4.37 o 
  -3   7  10       19.36       13.24      6.28 o 
  -2   7  10       10.85        7.25      6.44 o 
  -1   7  10        3.89        0.28      4.12 o 
   0   7  10       21.00       22.22      7.97 o 
   1   7  10       15.85        7.81      5.97 o 
   2   7  10        0.10        0.74      5.15 o 
  -7   8  10       10.01        9.07      8.01 o 
  -6   8  10       14.22       -0.34      6.62 o 
  -5   8  10        1.20       -0.27      4.30 o 
  -4   8  10        2.53        4.94      4.95 o 
  -3   8  10        4.62        6.92      5.34 o 
  -2   8  10        4.16        8.60      6.14 o 
  -1   8  10        1.32        3.23      5.27 o 
   0   8  10        4.06        8.21      5.91 o 
 -11  -5  11        5.91        3.03      5.77 o 
 -11  -4  11       20.50       24.39      9.63 o 
 -10  -4  11       21.94       28.43      9.70 o 
  -9  -4  11       34.61       36.27     10.03 o 
  -8  -4  11       21.66       20.58      7.97 o 
  -7  -4  11        4.39        8.03      5.79 o 
  -6  -4  11       87.54       89.30     13.73 o 
  -5  -4  11       42.08       37.41      9.96 o 
 -13  -3  11        8.74        5.12      6.60 o 
 -12  -3  11        3.46        1.21      4.69 o 
 -11  -3  11       12.74       21.59      8.53 o 
 -10  -3  11       17.69       13.40      6.73 o 
  -9  -3  11        1.52        6.58      5.52 o 
  -8  -3  11       83.99       82.50     14.34 o 
  -7  -3  11        9.35        6.04      5.52 o 
  -6  -3  11        5.05        0.49      3.90 o 
  -5  -3  11      127.55      142.96     15.42 o 
  -4  -3  11      149.05      147.20     15.73 o 
  -3  -3  11       58.39       54.56     11.63 o 
  -2  -3  11       94.57       89.19     14.05 o 
  -1  -3  11        9.16        4.24      5.34 o 
   0  -3  11      142.28      143.41     15.96 o 
 -13  -2  11        0.73        2.06      5.45 o 
 -12  -2  11        1.34        3.19      4.17 o 
 -11  -2  11       34.97       30.32      9.83 o 
 -10  -2  11       49.26       40.35     11.58 o 
  -9  -2  11       29.55       20.49      8.28 o 
  -8  -2  11      244.03      241.46     20.94 o 
  -7  -2  11       65.63       50.67     11.71 o 
  -6  -2  11      158.90      175.17     12.58 o 
  -5  -2  11       64.63       67.00      9.37 o 
  -4  -2  11      255.40      266.12     21.33 o 
  -3  -2  11       86.45       88.10     11.31 o 
  -2  -2  11      118.42      110.10     11.28 o 
  -1  -2  11      126.78      130.10     15.35 o 
   0  -2  11       40.90       32.47      9.09 o 
   1  -2  11       28.04       31.26     10.17 o 
   2  -2  11       49.92       47.51     12.46 o 
   3  -2  11       13.28       17.68      9.13 o 
   4  -2  11        0.03       -0.49      5.41 o 
 -13  -1  11       24.43       26.66     10.82 o 
 -12  -1  11       10.28        7.85      5.45 o 
 -11  -1  11        5.16        5.95      5.61 o 
 -10  -1  11       18.38       24.33      8.53 o 
  -9  -1  11      185.13      174.13     19.03 o 
  -8  -1  11       32.20       24.13      9.20 o 
  -7  -1  11       75.63       84.72     15.08 o 
  -6  -1  11        4.19        6.46      3.58 o 
  -5  -1  11       50.59       54.26      8.52 o 
  -4  -1  11       23.31       23.68      6.23 o 
  -3  -1  11        0.50        1.65      2.71 o 
  -2  -1  11       69.33       66.90      9.83 o 
  -1  -1  11       44.40       47.26      8.71 o 
   0  -1  11       22.75       18.73      6.10 o 
   1  -1  11        3.40        5.34      4.42 o 
   2  -1  11       16.66       15.78      5.99 o 
   3  -1  11        3.57        5.90      6.06 o 
   4  -1  11        6.41        5.52      5.95 o 
   5  -1  11        8.67        5.57      6.98 o 
 -13   0  11        1.45        3.28      5.34 o 
 -12   0  11        9.94       12.72      8.15 o 
 -11   0  11       20.26       19.23      9.09 o 
 -10   0  11       79.81      102.07     17.46 o 
  -9   0  11      123.59      121.84     16.11 o 
  -8   0  11       52.00       45.09     11.42 o 
  -7   0  11      242.99      263.77     15.22 o 
  -6   0  11       35.13       20.77      6.15 o 
  -5   0  11       13.73        9.08      6.51 o 
  -4   0  11       34.91       32.94      8.20 o 
  -3   0  11        4.30        6.74      4.05 o 
  -2   0  11        1.72        3.27      3.60 o 
  -1   0  11       17.25       14.74      5.39 o 
   0   0  11        4.37       11.09      4.92 o 
   1   0  11        0.00        0.92      3.15 o 
   2   0  11      120.63      147.16     18.19 o 
   3   0  11       29.38       18.34      6.60 o 
   4   0  11        1.32        3.15      4.42 o 
   5   0  11        0.00        2.58      5.52 o 
 -13   1  11       24.53       19.77     10.21 o 
 -12   1  11        9.94       11.36      8.15 o 
 -11   1  11        5.07       11.49      7.00 o 
 -10   1  11       18.27       12.81      6.84 o 
  -9   1  11      185.20      153.89     18.51 o 
  -8   1  11       32.99       16.74      7.77 o 
  -7   1  11       75.73       74.53      9.56 o 
  -6   1  11        4.35        6.04      3.64 o 
  -5   1  11       49.61       48.18      8.23 o 
  -4   1  11       23.78       26.44      6.31 o 
  -3   1  11        0.68       -0.88      2.65 o 
  -2   1  11       66.97       73.59     10.37 o 
  -1   1  11       44.48       47.21      8.89 o 
   0   1  11       23.67       19.21      7.29 o 
   1   1  11        3.07        1.85      3.54 o 
   2   1  11       16.76       18.16      6.38 o 
   3   1  11        3.69        5.86      4.57 o 
   4   1  11        6.48        8.28      5.16 o 
   5   1  11        8.58       13.48      7.16 o 
 -13   2  11        0.75       -1.53      5.30 o 
 -12   2  11        1.31        2.33      5.95 o 
 -11   2  11       35.05       30.52     10.91 o 
 -10   2  11       49.22       32.54     10.73 o 
  -9   2  11       29.48       44.55     12.63 o 
  -8   2  11      245.38      239.07     14.89 o 
  -7   2  11       64.73       61.92      9.10 o 
  -6   2  11      158.86      172.29     12.78 o 
  -5   2  11       64.32       69.32     17.27 o 
  -4   2  11      255.23      263.33     15.92 o 
  -3   2  11       88.41       81.04     10.70 o 
  -2   2  11      117.71       97.51     11.71 o 
  -1   2  11      128.86      135.57     13.91 o 
   0   2  11       40.41       34.86      8.08 o 
   1   2  11       28.89       25.61      7.48 o 
   2   2  11       49.15       55.76     10.48 o 
   3   2  11       13.26       13.07      7.01 o 
   4   2  11        0.02       -2.73      4.09 o 
 -13   3  11        8.67        0.20      6.67 o 
 -12   3  11        3.49        0.00      5.92 o 
 -11   3  11       12.82        8.37      7.38 o 
 -10   3  11       17.88       19.08      9.04 o 
  -9   3  11        1.48        0.38      5.39 o 
  -8   3  11       84.30       88.18     10.75 o 
  -7   3  11        9.34        5.11      4.09 o 
  -6   3  11        5.41        3.21      3.47 o 
  -5   3  11      125.29      123.69     11.66 o 
  -4   3  11      149.46      156.29     12.80 o 
  -3   3  11       57.48       55.66      9.51 o 
  -2   3  11       95.48      109.28     12.67 o 
  -1   3  11        9.24        9.13      5.07 o 
   0   3  11      142.60      145.56     14.23 o 
   1   3  11       27.25       21.39      7.03 o 
   2   3  11       31.65       26.55      8.20 o 
   3   3  11        5.54        4.84      5.06 o 
   4   3  11        3.49        6.35      5.79 o 
 -12   4  11        6.84       19.19     10.46 o 
 -11   4  11       20.59       20.15     10.08 o 
 -10   4  11       21.92       30.79     10.88 o 
  -9   4  11       34.78       38.10      7.99 o 
  -8   4  11       21.28       15.95      5.63 o 
  -7   4  11        4.49        4.59      6.05 o 
  -6   4  11       88.23       93.27     11.88 o 
  -5   4  11       41.84       46.73      8.61 o 
  -4   4  11       20.11       13.06      7.57 o 
  -3   4  11       58.65       35.47      8.05 o 
  -2   4  11       14.16       15.13      5.89 o 
  -1   4  11       38.32       43.97      9.06 o 
   0   4  11       16.58       18.02      6.66 o 
   1   4  11       12.44       12.94      5.92 o 
   2   4  11        9.16        9.28      5.98 o 
   3   4  11       17.82       13.27      9.10 o 
   4   4  11        3.77        0.44      5.46 o 
 -11   5  11        5.88        5.52      7.27 o 
 -10   5  11       19.26       16.02      9.16 o 
  -9   5  11        4.83        0.78      3.96 o 
  -8   5  11       32.47       26.79      7.21 o 
  -7   5  11       59.91       56.53      9.96 o 
  -6   5  11       23.11       25.50      7.15 o 
  -5   5  11       21.47       16.92      6.22 o 
  -4   5  11       82.31       96.60     12.65 o 
  -3   5  11       12.11       14.42      6.11 o 
  -2   5  11       14.73       10.01      5.27 o 
  -1   5  11        4.42        3.91      4.12 o 
   0   5  11        7.79       14.40      6.36 o 
   1   5  11       37.61       34.64      9.14 o 
   2   5  11       14.28       11.47      6.38 o 
   3   5  11        9.10        5.00      6.16 o 
 -10   6  11        1.58        5.88      7.20 o 
  -9   6  11       24.61       24.52      9.30 o 
  -8   6  11       29.37       23.63     11.18 o 
  -7   6  11       65.65       53.67     13.88 o 
  -6   6  11       14.86       10.00      5.76 o 
  -5   6  11        0.30       -0.59      3.94 o 
  -4   6  11        7.24        7.94      5.29 o 
  -3   6  11        7.01        4.37      4.79 o 
  -2   6  11        3.76        3.00      4.49 o 
  -1   6  11       18.37       18.10      6.91 o 
   0   6  11        2.61        5.89      5.09 o 
   1   6  11        2.35        1.97      4.73 o 
   2   6  11        1.58        3.37      5.31 o 
  -9   7  11       22.95        7.99      7.35 o 
  -8   7  11       27.36       25.21      7.79 o 
  -7   7  11        3.59       -2.03      4.35 o 
  -6   7  11        6.33        7.94      6.07 o 
  -5   7  11        3.47        7.66      5.40 o 
  -4   7  11        2.87        1.49      4.57 o 
  -3   7  11        5.24        7.15      8.36 o 
  -2   7  11        1.29       -0.65      4.19 o 
  -1   7  11        2.49       -0.08      4.57 o 
   0   7  11        1.52       -1.44      4.27 o 
  -6   8  11        3.07        3.58      5.09 o 
  -5   8  11        6.46        6.94      5.88 o 
  -4   8  11       16.42        9.35      6.29 o 
  -3   8  11        6.33        6.31      5.44 o 
  -2   8  11        0.08        2.49      5.64 o 
 -12  -4  12        4.06        3.73      6.26 o 
 -11  -4  12       32.20       47.85     13.02 o 
 -10  -4  12        5.99        5.57      5.45 o 
  -9  -4  12        8.04       11.00      6.40 o 
  -8  -4  12       38.71       52.49     11.94 o 
  -7  -4  12       47.77       47.17     11.20 o 
 -12  -3  12        3.05        1.59      4.85 o 
 -11  -3  12        5.91        5.75      6.19 o 
 -10  -3  12       10.45        7.68      6.44 o 
  -9  -3  12       49.75       52.31     12.99 o 
  -8  -3  12       20.85       14.79      8.01 o 
  -7  -3  12       35.71       37.28     10.84 o 
  -6  -3  12       40.22       42.42     11.18 o 
  -5  -3  12       42.71       42.19     11.18 o 
  -4  -3  12       52.44       48.83     11.65 o 
  -3  -3  12       36.72       42.95     11.11 o 
  -2  -3  12       19.60       25.83      8.95 o 
  -1  -3  12       11.48       11.58      7.25 o 
 -13  -2  12        2.30        7.81      7.27 o 
 -12  -2  12       11.88       13.24      8.15 o 
 -11  -2  12       26.28       24.22      9.52 o 
 -10  -2  12       14.28       12.77      7.38 o 
  -9  -2  12       11.06       18.83      8.57 o 
  -8  -2  12      123.54      123.43     16.36 o 
  -7  -2  12       92.63       91.83     15.60 o 
  -6  -2  12       56.05       65.95      9.72 o 
  -5  -2  12       70.73       74.56     10.50 o 
  -4  -2  12      106.94      106.35     12.16 o 
  -3  -2  12       97.08      104.33     12.35 o 
  -2  -2  12       43.05       38.97      8.08 o 
  -1  -2  12       10.30        2.96      4.24 o 
   0  -2  12       14.97        2.56      5.12 o 
   1  -2  12        4.40       -0.11      5.16 o 
   2  -2  12        8.67        6.33      7.52 o 
   3  -2  12        5.59        5.88      7.38 o 
 -13  -1  12        6.68       13.40      7.41 o 
 -12  -1  12        1.89       -0.61      4.33 o 
 -11  -1  12       20.93       12.39      7.77 o 
 -10  -1  12       16.90       10.32      6.89 o 
  -9  -1  12       41.53       26.95      9.29 o 
  -8  -1  12       25.85       24.73      8.93 o 
  -7  -1  12       45.17       72.53     14.79 o 
  -6  -1  12        1.43        4.37      3.58 o 
  -5  -1  12       30.26       25.95      6.51 o 
  -4  -1  12      166.95      154.66     12.89 o 
  -3  -1  12       68.31       56.45     11.25 o 
  -2  -1  12       15.43       13.82      5.67 o 
  -1  -1  12        4.92        4.46      4.60 o 
   0  -1  12        1.79        3.13      4.14 o 
   1  -1  12        5.26        3.13      4.96 o 
   2  -1  12        6.07        1.97      5.70 o 
   3  -1  12        0.13        1.10      5.99 o 
 -13   0  12       12.30       18.25      9.56 o 
 -12   0  12        6.98        2.49      4.98 o 
 -11   0  12       66.03       67.19     14.81 o 
 -10   0  12       52.79       45.49     12.84 o 
  -9   0  12        0.38       -2.11      4.31 o 
  -8   0  12      560.05      572.25     35.89 o 
  -7   0  12      191.93      198.24     14.08 o 
  -6   0  12        0.01       -0.71      2.82 o 
  -5   0  12       37.28       37.60     10.93 o 
  -4   0  12       37.09       47.17      8.54 o 
  -3   0  12       52.30       47.90      8.99 o 
  -2   0  12       44.77       42.00      8.50 o 
  -1   0  12       37.22       47.07      9.38 o 
   0   0  12       14.79       14.49      6.18 o 
   1   0  12        0.31        2.50      3.97 o 
   2   0  12       38.79       37.89      9.24 o 
   3   0  12        3.69       -1.60      3.97 o 
 -13   1  12        6.65        4.65      7.18 o 
 -12   1  12        1.83        6.69      6.19 o 
 -11   1  12       21.11       15.10      7.83 o 
 -10   1  12       16.96       10.44      6.19 o 
  -9   1  12       41.91       41.99     11.89 o 
  -8   1  12       25.98       48.92     13.35 o 
  -7   1  12       45.05       49.22      8.74 o 
  -6   1  12        1.47        3.48      3.68 o 
  -5   1  12       29.69       26.05      6.90 o 
  -4   1  12      167.71      156.10     13.07 o 
  -3   1  12       66.44       78.99     11.38 o 
  -2   1  12       15.37       13.00      5.34 o 
  -1   1  12        5.06        4.83      4.26 o 
   0   1  12        1.77        3.63      4.01 o 
   1   1  12        5.21        9.31      5.42 o 
   2   1  12        6.17        2.29      4.56 o 
   3   1  12        0.10        1.96      5.24 o 
 -13   2  12        2.29        5.23      6.76 o 
 -12   2  12       11.76       14.39      9.16 o 
 -11   2  12       26.77       31.15     11.78 o 
 -10   2  12       14.16       17.75      9.65 o 
  -9   2  12       11.01        9.27      6.62 o 
  -8   2  12      124.43      126.92     11.78 o 
  -7   2  12       91.64       97.09     11.55 o 
  -6   2  12       56.27       51.16      9.00 o 
  -5   2  12       70.97       72.56     10.48 o 
  -4   2  12      107.86      100.48     12.24 o 
  -3   2  12       96.25      100.87     12.57 o 
  -2   2  12       44.41       49.89     10.54 o 
  -1   2  12       10.04       14.55      5.61 o 
   0   2  12       15.13       14.67      6.04 o 
   1   2  12        4.07        0.63      4.06 o 
   2   2  12        8.43        8.05      5.47 o 
   3   2  12        5.62        7.04      5.36 o 
 -12   3  12        2.98       -2.33      4.56 o 
 -11   3  12        5.98        1.23      6.26 o 
 -10   3  12       10.48       -3.16      4.26 o 
  -9   3  12       49.81       49.49     13.80 o 
  -8   3  12       20.49       22.05      6.67 o 
  -7   3  12       36.08       22.65      6.65 o 
  -6   3  12       39.75       39.85     11.27 o 
  -5   3  12       42.60       37.56      8.25 o 
  -4   3  12       51.95       50.88      9.46 o 
  -3   3  12       37.14       46.20      9.93 o 
  -2   3  12       19.98       20.88      6.55 o 
  -1   3  12       11.84        9.61      4.97 o 
   0   3  12       12.21       11.83      5.25 o 
   1   3  12        4.79        5.02      4.82 o 
   2   3  12       24.41       21.65      9.67 o 
   3   3  12        2.94        3.71      5.20 o 
 -12   4  12        4.17       -0.74      6.93 o 
 -11   4  12       32.24       35.23     12.46 o 
 -10   4  12        6.12        7.20      7.74 o 
  -9   4  12        8.01        9.90      7.54 o 
  -8   4  12       38.56       40.62      8.58 o 
  -7   4  12       48.26       38.38      8.39 o 
  -6   4  12        3.27       -0.93      3.49 o 
  -5   4  12       13.82       11.44      5.52 o 
  -4   4  12       86.36       78.55     11.95 o 
  -3   4  12       36.27       24.73      7.07 o 
  -2   4  12       12.41       15.59      6.51 o 
  -1   4  12        4.58        2.59      4.12 o 
   0   4  12        9.14        4.62      5.01 o 
   1   4  12        1.60        3.72      4.80 o 
   2   4  12        0.43        4.89      5.59 o 
 -11   5  12        4.69        5.14      7.27 o 
 -10   5  12        3.81        4.51      6.53 o 
  -9   5  12        3.27        3.38      4.69 o 
  -8   5  12        9.64        7.02      4.95 o 
  -7   5  12       21.80       22.13      7.14 o 
  -6   5  12        1.51        0.79      3.95 o 
  -5   5  12        5.13        2.25      5.31 o 
  -4   5  12       46.95       47.93      9.84 o 
  -3   5  12       21.07       14.00      6.46 o 
  -2   5  12        5.72        5.46      4.84 o 
  -1   5  12        0.79        1.96      4.59 o 
   0   5  12        0.61        3.74      5.02 o 
   1   5  12        3.70        2.32      5.28 o 
  -9   6  12        8.12        4.48      5.06 o 
  -8   6  12       16.74       13.48      6.45 o 
  -7   6  12        5.88        2.88      4.79 o 
  -6   6  12        1.66        3.78      5.41 o 
  -5   6  12       10.13        8.17      5.17 o 
  -4   6  12        4.35        3.25      4.56 o 
  -3   6  12        6.36        8.65      5.45 o 
  -2   6  12        7.58        3.21      5.18 o 
  -1   6  12        4.01        5.86      6.33 o 
   0   6  12        1.93        2.27      4.85 o 
  -7   7  12        5.84        7.29      5.66 o 
  -6   7  12        6.64        5.18      5.86 o 
  -5   7  12       14.79        9.72      6.53 o 
  -4   7  12       20.01       11.28      6.40 o 
  -3   7  12        5.46        4.88      5.51 o 
  -2   7  12        1.49        2.90      5.46 o 
 -11  -4  13        9.40        1.46      4.76 o 
 -10  -4  13        5.10        6.96      6.53 o 
  -9  -4  13       15.18       21.37      9.04 o 
 -11  -3  13        2.60        7.59      5.70 o 
 -10  -3  13        1.07        1.37      5.54 o 
  -9  -3  13       28.16       21.16      8.62 o 
  -8  -3  13       20.86       24.10      8.71 o 
  -7  -3  13        0.46        2.47      4.65 o 
  -6  -3  13       32.15       31.76     10.35 o 
  -5  -3  13       26.59       34.13     10.30 o 
  -4  -3  13       17.11        4.69      5.34 o 
  -3  -3  13       42.66       45.18     11.92 o 
 -12  -2  13        8.74       14.45      8.62 o 
 -11  -2  13       24.66       34.70     11.42 o 
 -10  -2  13       39.11       29.02     10.70 o 
  -9  -2  13       63.61       65.40     14.54 o 
  -8  -2  13       24.70       19.75      9.09 o 
  -7  -2  13       10.22        9.83      6.73 o 
  -6  -2  13       89.20      110.44     12.71 o 
  -5  -2  13        3.25        4.31      5.26 o 
  -4  -2  13       27.45       28.40      7.66 o 
  -3  -2  13       76.84       80.31     11.91 o 
  -2  -2  13        3.20        7.02      6.58 o 
  -1  -2  13        4.76       -1.37      4.51 o 
   0  -2  13       24.53       22.58      9.09 o 
   1  -2  13        0.20        3.82      6.19 o 
 -12  -1  13       18.04       15.96      8.44 o 
 -11  -1  13        6.70        5.21      6.17 o 
 -10  -1  13       38.70       29.62     10.44 o 
  -9  -1  13       10.26       15.71      7.61 o 
  -8  -1  13       33.64       29.94     11.15 o 
  -7  -1  13       10.37       17.77      7.90 o 
  -6  -1  13        0.37       -0.89      3.26 o 
  -5  -1  13       35.71       36.96      8.48 o 
  -4  -1  13      144.24      141.76     16.89 o 
  -3  -1  13       95.63       89.98     12.54 o 
  -2  -1  13        1.33        0.96      3.94 o 
  -1  -1  13       22.83       27.88      8.22 o 
   0  -1  13       24.62       28.29      8.21 o 
   1  -1  13       29.56       29.96      8.58 o 
   2  -1  13       21.66        8.30      8.01 o 
 -12   0  13        4.98        1.46      5.39 o 
 -11   0  13        0.15        1.77      6.37 o 
 -10   0  13        1.12        1.95      4.58 o 
  -9   0  13        0.05       -0.16      5.07 o 
  -8   0  13      112.09      120.09     19.57 o 
  -7   0  13        0.78        6.53      4.69 o 
  -6   0  13       34.00       42.97      8.47 o 
  -5   0  13      264.81      308.54     19.12 o 
  -4   0  13      166.81      146.63     15.84 o 
  -3   0  13       98.91       80.30     12.19 o 
  -2   0  13       22.42       16.67      6.74 o 
  -1   0  13       38.16       33.36      8.51 o 
   0   0  13        0.10        3.03      5.04 o 
   1   0  13       17.27       18.76      6.76 o 
   2   0  13       23.87       14.90      6.98 o 
 -12   1  13       18.05        9.65      7.41 o 
 -11   1  13        6.82       11.49      7.94 o 
 -10   1  13       38.30       38.44     12.30 o 
  -9   1  13       10.42        9.72      7.61 o 
  -8   1  13       33.64       24.64     10.03 o 
  -7   1  13       10.23        9.63      6.58 o 
  -6   1  13        0.38        2.81      3.96 o 
  -5   1  13       35.78       26.92      7.44 o 
  -4   1  13      143.42      148.61     14.19 o 
  -3   1  13       95.86       82.69     12.12 o 
  -2   1  13        1.19        3.46      4.57 o 
  -1   1  13       23.08       24.72      7.50 o 
   0   1  13       24.67       23.29      7.25 o 
   1   1  13       29.71       24.15      7.58 o 
   2   1  13       22.16       28.31      8.88 o 
 -12   2  13        8.68        4.51      6.58 o 
 -11   2  13       24.80       32.72     12.12 o 
 -10   2  13       39.07       44.10     14.09 o 
  -9   2  13       63.18       53.37     14.25 o 
  -8   2  13       24.93        6.53      5.95 o 
  -7   2  13       10.26       11.02      5.28 o 
  -6   2  13       89.26       99.44     14.33 o 
  -5   2  13        3.12       -0.25      3.30 o 
  -4   2  13       27.29       25.93      7.24 o 
  -3   2  13       76.95       57.95     14.18 o 
  -2   2  13        3.00       -0.07      4.24 o 
  -1   2  13        4.63        2.93      4.14 o 
   0   2  13       24.23       19.31      7.01 o 
   1   2  13        0.21        0.49      4.47 o 
   2   2  13        2.86        2.86      4.85 o 
 -11   3  13        2.53       -0.65      6.26 o 
 -10   3  13        1.02        3.57      6.24 o 
  -9   3  13       27.89       32.36     12.12 o 
  -8   3  13       20.65       12.22      6.07 o 
  -7   3  13        0.40        1.68      4.20 o 
  -6   3  13       32.07       23.44      7.52 o 
  -5   3  13       26.66       27.59      7.89 o 
  -4   3  13       17.45       14.11      6.00 o 
  -3   3  13       42.47       42.40      9.49 o 
  -2   3  13        1.25       -1.93      3.28 o 
  -1   3  13       10.25        3.61      4.42 o 
   0   3  13        3.54        3.15      4.98 o 
   1   3  13        4.12        3.18      5.74 o 
 -11   4  13        9.31        1.82      6.13 o 
 -10   4  13        5.08        4.49      7.27 o 
  -9   4  13       15.13       26.80     11.24 o 
  -8   4  13       33.51       48.19      9.79 o 
  -7   4  13        2.54        3.04      6.90 o 
  -6   4  13        5.78        5.06      4.84 o 
  -5   4  13        4.81        6.54      5.24 o 
  -4   4  13        9.66        3.62      4.39 o 
  -3   4  13        6.39        4.16      4.48 o 
  -2   4  13        9.28        6.50      5.39 o 
  -1   4  13       18.01       12.22      6.48 o 
   0   4  13        8.64       11.55      6.37 o 
 -10   5  13        9.42        8.60      8.26 o 
  -9   5  13        0.02        2.27      5.03 o 
  -8   5  13        4.37        5.31      4.91 o 
  -7   5  13        0.22        3.26      4.90 o 
  -6   5  13       12.11       11.63      6.57 o 
  -5   5  13       10.98       10.88      6.36 o 
  -4   5  13        5.94        4.69      5.43 o 
  -3   5  13        1.30        3.43      4.68 o 
  -2   5  13        1.31        2.45      4.56 o 
  -1   5  13        4.29       -1.30      4.57 o 
  -8   6  13        5.01        7.19      6.06 o 
  -7   6  13        1.08       -0.31      4.28 o 
  -6   6  13       22.46       14.56      6.93 o 
  -5   6  13       18.91        8.79      6.27 o 
  -4   6  13        6.87        3.69      5.15 o 
  -3   6  13       14.94        9.56      6.36 o 
 -10  -3  14        0.75       -1.62      4.38 o 
  -9  -3  14        5.35        6.15      6.71 o 
  -8  -3  14       33.21       20.92      9.49 o 
  -7  -3  14        9.42       12.25      7.63 o 
  -6  -3  14       13.39        8.93      7.47 o 
  -5  -3  14        1.72        0.76      6.01 o 
 -11  -2  14        9.94        6.53      7.34 o 
 -10  -2  14        6.69        8.33      7.27 o 
  -9  -2  14       29.04       23.50      9.85 o 
  -8  -2  14       50.19       55.16     15.15 o 
  -7  -2  14        6.37        3.70      6.44 o 
  -6  -2  14       26.82       28.15      8.01 o 
  -5  -2  14       33.51       38.93      8.59 o 
  -4  -2  14       17.31       22.82     10.08 o 
  -3  -2  14       14.80       28.03     10.12 o 
  -2  -2  14        3.94        6.46      6.40 o 
  -1  -2  14       12.22       20.33      9.76 o 
   0  -2  14        1.96        3.37      5.79 o 
 -11  -1  14        1.75        3.55      5.52 o 
 -10  -1  14       16.31       22.64     10.17 o 
  -9  -1  14        0.48        2.78      5.12 o 
  -8  -1  14       21.20       25.45     10.39 o 
  -7  -1  14        1.05       -1.21      4.26 o 
  -6  -1  14        3.22        4.37      4.98 o 
  -5  -1  14       13.79        8.45      5.48 o 
  -4  -1  14       54.44       53.20     16.26 o 
  -3  -1  14       46.01       26.14     12.86 o 
  -2  -1  14       39.00       36.47      9.19 o 
  -1  -1  14        8.38        8.18      5.67 o 
   0  -1  14        3.76        5.51      5.58 o 
 -11   0  14        5.55        7.68      8.30 o 
 -10   0  14       17.81        6.06      5.72 o 
  -9   0  14       12.47        4.49      6.33 o 
  -8   0  14        3.71       10.55      8.08 o 
  -7   0  14        4.99        1.12      4.76 o 
  -6   0  14        0.37        1.41      4.16 o 
  -5   0  14        0.27        0.64      4.17 o 
  -4   0  14      156.43      157.30     18.83 o 
  -3   0  14       10.27       14.20      6.19 o 
  -2   0  14      155.11      170.74     21.28 o 
  -1   0  14       30.97       35.13      9.28 o 
   0   0  14        1.98       -0.74      4.53 o 
 -11   1  14        1.77        0.65      6.17 o 
 -10   1  14       16.12        8.48      8.01 o 
  -9   1  14        0.48        0.79      5.86 o 
  -8   1  14       20.99        9.31      7.00 o 
  -7   1  14        1.05        1.92      4.22 o 
  -6   1  14        3.20        1.54      3.95 o 
  -5   1  14       13.41       13.20      6.40 o 
  -4   1  14       54.82       49.28     10.14 o 
  -3   1  14       46.07       35.77      9.83 o 
  -2   1  14       39.71       36.40      9.49 o 
  -1   1  14        8.37        9.12      5.66 o 
   0   1  14        3.75        3.14      5.17 o 
 -11   2  14        9.93        3.46      7.88 o 
 -10   2  14        6.62        5.05      7.02 o 
  -9   2  14       29.25       18.54      9.36 o 
  -8   2  14       50.26       52.09     14.90 o 
  -7   2  14        6.54        6.02      4.66 o 
  -6   2  14       27.29       19.99      6.98 o 
  -5   2  14       33.42       28.14      7.60 o 
  -4   2  14       17.28       10.62      5.45 o 
  -3   2  14       14.76       14.53      5.85 o 
  -2   2  14        3.90        5.64      5.16 o 
  -1   2  14       12.29       11.85      6.45 o 
   0   2  14        1.89       -0.64      4.38 o 
 -10   3  14        0.77        2.98      7.74 o 
  -9   3  14        5.33        3.01      6.37 o 
  -8   3  14       33.49       35.56      9.67 o 
  -7   3  14        9.32       11.99      7.28 o 
  -6   3  14       13.30       10.11      8.38 o 
  -5   3  14        1.80        3.64      4.58 o 
  -4   3  14        3.96        0.02      4.05 o 
  -3   3  14        6.85        4.77      4.61 o 
  -2   3  14        1.87       -0.16      4.58 o 
  -1   3  14        5.76        0.48      4.42 o 
  -9   4  14       10.69       14.03     10.10 o 
  -8   4  14        8.57        7.64      5.80 o 
  -7   4  14       12.01       10.76      6.14 o 
  -6   4  14       15.92       13.38      6.72 o 
  -5   4  14       19.96       16.95      6.62 o 
  -4   4  14        1.89       -0.90      3.92 o 
  -3   4  14        0.95        0.23      4.66 o 
  -2   4  14        0.08       -3.34      3.76 o 
  -7   5  14        4.94        7.35      5.95 o 
  -6   5  14        5.44        5.33      5.43 o 
  -5   5  14        9.00        8.16      9.21 o 
  -4   5  14        3.50        0.32      4.45 o 
  -8  -3  15        9.91        5.83      6.60 o 
  -7  -3  15        1.77        7.34      7.68 o 
  -9  -2  15        7.47        8.37      7.63 o 
  -8  -2  15       17.08       21.84      9.96 o 
  -7  -2  15        4.80        6.44      7.70 o 
  -6  -2  15       12.56       14.63      8.93 o 
  -5  -2  15       13.95       16.63      9.27 o 
  -4  -2  15       12.12       10.55      7.59 o 
  -3  -2  15       36.94       41.20     13.64 o 
  -9  -1  15        6.71        5.70      7.47 o 
  -8  -1  15       56.93       54.22     15.28 o 
  -7  -1  15        4.64       13.96      9.09 o 
  -6  -1  15        0.78        3.36      5.15 o 
  -5  -1  15        8.55       10.56      6.35 o 
  -4  -1  15        7.73        7.84      5.48 o 
  -3  -1  15       61.96       63.60     11.96 o 
  -2  -1  15       16.70       17.64      7.39 o 
 -10   0  15        0.10        1.95      6.26 o 
  -9   0  15        0.45        1.14      5.41 o 
  -8   0  15        0.96        3.75      5.54 o 
  -7   0  15       31.98       23.79     10.88 o 
  -6   0  15       37.80       33.04      8.93 o 
  -5   0  15        0.14        1.78      4.75 o 
  -4   0  15       12.90        5.67      7.61 o 
  -3   0  15        0.34       -3.84      4.00 o 
  -2   0  15        4.67        5.34      5.39 o 
  -9   1  15        6.87       15.04      9.43 o 
  -8   1  15       56.62       86.96     19.19 o 
  -7   1  15        4.61        3.79      5.01 o 
  -6   1  15        0.71        4.82      4.86 o 
  -5   1  15        8.71       11.99      6.63 o 
  -4   1  15        7.64        5.03      5.18 o 
  -3   1  15       62.21       42.53     11.04 o 
  -2   1  15       16.68       15.01      7.01 o 
  -9   2  15        7.42        9.92      9.00 o 
  -8   2  15       16.98       20.22     10.46 o 
  -7   2  15        4.75        5.57      5.52 o 
  -6   2  15       12.58        9.08      8.18 o 
  -5   2  15       14.09       18.85      7.41 o 
  -4   2  15       12.01       14.07      6.60 o 
  -3   2  15       36.98       33.82      9.38 o 
  -8   3  15        9.90        7.06      5.70 o 
  -7   3  15        1.79        3.45      5.09 o 
  -6   3  15        1.50       -0.25      4.40 o 
  -5   3  15        0.35        4.63      5.24 o 
  -4   3  15        7.42        6.39      5.54 o 
                                                 
